# Supplementary material for: Benchmarking small-variant genotyping in polyploids
Source: Genome Res. 2022 Feb;32(2):403–8. doi: 10.1101/gr.275579.121 (PMC8805713; doi:10.1101/gr.275579.121)
Supplement: Supplemental Material [file supp_gr.275579.121_Supplemental_Code.zip]

Archive with 101 entries (85 files):
- polyploid-1.0.0/
- polyploid-1.0.0/.gitignore
- polyploid-1.0.0/LICENSE
- polyploid-1.0.0/README.md
- polyploid-1.0.0/benchmarks/
- polyploid-1.0.0/benchmarks/gatk/
- polyploid-1.0.0/benchmarks/gatk/banana.HiSeq.55x.musa_acuminata.bwa.dedup.tsv
- polyploid-1.0.0/benchmarks/gatk/banana.NextSeq.65x.musa_acuminata.bwa.dedup.tsv
- polyploid-1.0.0/benchmarks/gatk/HG002+HG003+HG004.NovaSeq.100x.hs38DH.bwa.dedup.tsv
- polyploid-1.0.0/benchmarks/gatk/HG002+HG003+HG004.NovaSeq.10x.hs38DH.bwa.dedup.tsv
- polyploid-1.0.0/benchmarks/gatk/HG002+HG003+HG004.NovaSeq.20x.hs38DH.bwa.dedup.tsv
- polyploid-1.0.0/benchmarks/gatk/HG002+HG003+HG004.NovaSeq.30x.hs38DH.bwa.dedup.tsv
- polyploid-1.0.0/benchmarks/gatk/HG002+HG003+HG004.NovaSeq.40x.hs38DH.bwa.dedup.tsv
- polyploid-1.0.0/benchmarks/gatk/HG002+HG003+HG004.NovaSeq.50x.hs38DH.bwa.dedup.tsv
- polyploid-1.0.0/benchmarks/gatk/HG002+HG003+HG004.NovaSeq.60x.hs38DH.bwa.dedup.tsv
- polyploid-1.0.0/benchmarks/gatk/HG002+HG003+HG004.NovaSeq.70x.hs38DH.bwa.dedup.tsv
- polyploid-1.0.0/benchmarks/gatk/HG002+HG003+HG004.NovaSeq.80x.hs38DH.bwa.dedup.tsv
- polyploid-1.0.0/benchmarks/gatk/HG002+HG003+HG004.NovaSeq.90x.hs38DH.bwa.dedup.tsv
- polyploid-1.0.0/benchmarks/gatk/HG002.NovaSeq.10x.hs38DH.bwa.dedup.tsv
- polyploid-1.0.0/benchmarks/gatk/HG002.NovaSeq.20x.hs38DH.bwa.dedup.tsv
- polyploid-1.0.0/benchmarks/gatk/HG002.NovaSeq.30x.hs38DH.bwa.dedup.tsv
- polyploid-1.0.0/benchmarks/gatk/HG003+HG004.NovaSeq.10x.hs38DH.bwa.dedup.tsv
- polyploid-1.0.0/benchmarks/gatk/HG003+HG004.NovaSeq.20x.hs38DH.bwa.dedup.tsv
- polyploid-1.0.0/benchmarks/gatk/HG003+HG004.NovaSeq.30x.hs38DH.bwa.dedup.tsv
- polyploid-1.0.0/benchmarks/gatk/HG003+HG004.NovaSeq.40x.hs38DH.bwa.dedup.tsv
- polyploid-1.0.0/benchmarks/gatk/HG003+HG004.NovaSeq.50x.hs38DH.bwa.dedup.tsv
- polyploid-1.0.0/benchmarks/gatk/HG003+HG004.NovaSeq.60x.hs38DH.bwa.dedup.tsv
- polyploid-1.0.0/benchmarks/gatk/HG003+HG004.NovaSeq.70x.hs38DH.bwa.dedup.tsv
- polyploid-1.0.0/config/
- polyploid-1.0.0/config/banana.yaml
- polyploid-1.0.0/config/diploid_novaseq.yaml
- polyploid-1.0.0/config/diploid_pacbio.yaml
- polyploid-1.0.0/config/hexaploid_novaseq.yaml
- polyploid-1.0.0/config/hexaploid_pacbio.yaml
- polyploid-1.0.0/config/tetraploid_novaseq.yaml
- polyploid-1.0.0/config/tetraploid_novaseq_example.yaml
- polyploid-1.0.0/config/tetraploid_novaseq_longhaps.yaml
- polyploid-1.0.0/config/tetraploid_pacbio.yaml
- polyploid-1.0.0/paper/
- polyploid-1.0.0/paper/main/
- polyploid-1.0.0/paper/main/main.pdf
- polyploid-1.0.0/paper/main/main.tex
- polyploid-1.0.0/paper/main/references.bib
- polyploid-1.0.0/paper/main/figures/
- polyploid-1.0.0/paper/main/figures/accuracies-by-depth.pdf
- polyploid-1.0.0/paper/main/figures/banana_intersections.pdf
- polyploid-1.0.0/paper/main/figures/hexaploid_gt_fn_perc_10x_50x_100x.pdf
- polyploid-1.0.0/paper/main/figures/hexaploid_gt_fp_10x_50x_100x.pdf
- polyploid-1.0.0/paper/main/figures/synthetic-tetraploid-pr-curves_20-50x.pdf
- polyploid-1.0.0/paper/main/figures/tetraploid_haplotypes.png
- polyploid-1.0.0/paper/main/figures/tetraploid_haplotypes.svg
- polyploid-1.0.0/paper/supplementary/
- polyploid-1.0.0/paper/supplementary/supplementary.bib
- polyploid-1.0.0/paper/supplementary/supplementary.pdf
- polyploid-1.0.0/paper/supplementary/supplementary.tex
- polyploid-1.0.0/paper/supplementary/figures/
- polyploid-1.0.0/paper/supplementary/figures/accuracies-by-depth-alleles.pdf
- polyploid-1.0.0/paper/supplementary/figures/banana_intersections_alleles.pdf
- polyploid-1.0.0/paper/supplementary/figures/hexaploid_biallelic_copy_errors.pdf
- polyploid-1.0.0/paper/supplementary/figures/hexaploid_gt_fn.pdf
- polyploid-1.0.0/paper/supplementary/figures/hexaploid_gt_fn_perc.pdf
- polyploid-1.0.0/paper/supplementary/figures/hexaploid_gt_fp.pdf
- polyploid-1.0.0/paper/supplementary/figures/synthetic-hexaploid-pr-curves.pdf
- polyploid-1.0.0/paper/supplementary/figures/synthetic-tetraploid-pr-curves.pdf
- polyploid-1.0.0/paper/supplementary/figures/tetraploid_biallelic_copy_errors.pdf
- polyploid-1.0.0/paper/supplementary/figures/tetraploid_gt_fn.pdf
- polyploid-1.0.0/paper/supplementary/figures/tetraploid_gt_fn_perc.pdf
- polyploid-1.0.0/paper/supplementary/figures/tetraploid_gt_fp.pdf
- polyploid-1.0.0/paper/supplementary/tables/
- polyploid-1.0.0/paper/supplementary/tables/supp_table1.xlsx
- polyploid-1.0.0/paper/supplementary/tables/supp_table2.xlsx
- polyploid-1.0.0/paper/supplementary/tables/supp_table3.xlsx
- polyploid-1.0.0/workflow/
- polyploid-1.0.0/workflow/Snakefile
- polyploid-1.0.0/workflow/envs/
- polyploid-1.0.0/workflow/envs/bedtools.yaml
- polyploid-1.0.0/workflow/envs/bwa.yaml
- polyploid-1.0.0/workflow/envs/bwakit.yaml
- polyploid-1.0.0/workflow/envs/freebayes.yaml
- polyploid-1.0.0/workflow/envs/gatk4.yaml
- polyploid-1.0.0/workflow/envs/octopus.yaml
- polyploid-1.0.0/workflow/envs/pbmm2.yaml
- polyploid-1.0.0/workflow/envs/rtg.yaml
- polyploid-1.0.0/workflow/envs/samtools.yaml
- polyploid-1.0.0/workflow/envs/seqtk.yaml
- polyploid-1.0.0/workflow/notebooks/
- polyploid-1.0.0/workflow/notebooks/benchmark.py.ipynb
- polyploid-1.0.0/workflow/notebooks/.ipynb_checkpoints/
- polyploid-1.0.0/workflow/notebooks/.ipynb_checkpoints/benchmark.py-checkpoint.ipynb
- polyploid-1.0.0/workflow/rules/
- polyploid-1.0.0/workflow/rules/data.smk
- polyploid-1.0.0/workflow/rules/evaluate.smk
- polyploid-1.0.0/workflow/rules/freebayes.smk
- polyploid-1.0.0/workflow/rules/gatk.smk
- polyploid-1.0.0/workflow/rules/mapping.smk
- polyploid-1.0.0/workflow/rules/octopus.smk
- polyploid-1.0.0/workflow/rules/utils.smk
- polyploid-1.0.0/workflow/scripts/
- polyploid-1.0.0/workflow/scripts/gatk_parallel.py
- polyploid-1.0.0/workflow/scripts/starfish.py
- polyploid-1.0.0/workflow/scripts/vcfeval.py
