# Supplementary material for: Benchmarking small-variant genotyping in polyploids
Source: Genome Res. 2022 Feb;32(2):403–8. doi: 10.1101/gr.275579.121 (PMC8805713; doi:10.1101/gr.275579.121)
Supplement: Supplemental Material [file supp_gr.275579.121_Supplemental_Code.zip › polyploid-1.0.0/benchmarks/gatk/HG002.NovaSeq.10x.hs38DH.bwa.dedup.tsv]

s	h:m:s	max_rss	max_vms	max_uss	max_pss	io_in	io_out	mean_load	cpu_time
2080.3853	0:34:40	4443.85	9746.42	4441.61	4441.74	4712.92	7647.54	136.44	2838.38
