# Supplementary material for: Benchmarking small-variant genotyping in polyploids
Source: Genome Res. 2022 Feb;32(2):403–8. doi: 10.1101/gr.275579.121 (PMC8805713; doi:10.1101/gr.275579.121)
Supplement: Supplemental Material [file supp_gr.275579.121_Supplemental_Code.zip › polyploid-1.0.0/config/banana.yaml]

reference: musa_acuminata
samples: 
    - banana
sample_ploidy: 3
runs:
    HiSeq: 55
    NextSeq: 65
mapper: bwa
callers:
    - Octopus
    - GATK4
    - FreeBayes
caller_options:
    Octopus: ""
    GATK4: ""
    FreeBayes: "-="
score_fields:
    Octopus: GQ
    GATK4: GQ
    FreeBayes: GQ
