# Supplementary material for: Benchmarking small-variant genotyping in polyploids
Source: Genome Res. 2022 Feb;32(2):403–8. doi: 10.1101/gr.275579.121 (PMC8805713; doi:10.1101/gr.275579.121)
Supplement: Supplemental Material [file supp_gr.275579.121_Supplemental_Code.zip › polyploid-1.0.0/config/tetraploid_novaseq_example.yaml]

reference: hs38DH
samples:
    - HG003
    - HG004
sample_ploidy: 2
sample_depth: 35
library: NovaSeq
mapper: bwa
depths:
    - 30
    - 70
callers:
    - Octopus
    - GATK4
    - FreeBayes
caller_options:
    Octopus: "--max-genotypes 20000 --disable-early-phase-detection"
    GATK4: ""
    FreeBayes: "-="
score_fields:
    Octopus: RFGQ
    GATK4: GQ
    FreeBayes: GQ
