# Supplementary material for: Benchmarking small-variant genotyping in polyploids
Source: Genome Res. 2022 Feb;32(2):403–8. doi: 10.1101/gr.275579.121 (PMC8805713; doi:10.1101/gr.275579.121)
Supplement: Supplemental Material [file supp_gr.275579.121_Supplemental_Code.zip › polyploid-1.0.0/config/tetraploid_novaseq_longhaps.yaml]

reference: hs38DH
samples:
    - HG003
    - HG004
sample_ploidy: 2
sample_depth: 35
library: NovaSeq
mapper: bwa
depths:
    - 30
callers:
    - Octopus_longhaps
caller_options:
    Octopus_longhaps: ""
score_fields:
    Octopus_longhaps: GQ
stratifications:
    - genome
