# Supplementary material for: Benchmarking small-variant genotyping in polyploids
Source: Genome Res. 2022 Feb;32(2):403–8. doi: 10.1101/gr.275579.121 (PMC8805713; doi:10.1101/gr.275579.121)
Supplement: Supplemental Material [file supp_gr.275579.121_Supplemental_Code.zip › polyploid-1.0.0/paper/main/references.bib]

@article{RN758,
   author = {He, J. and Zhao, X. and Laroche, A. and Lu, Z. X. and Liu, H. and Li, Z.},
   title = {Genotyping-by-sequencing (GBS), an ultimate marker-assisted selection (MAS) tool to accelerate plant breeding},
   journal = {Front Plant Sci},
   volume = {5},
   pages = {484},
   ISSN = {1664-462X (Print)
1664-462X (Linking)},
   DOI = {10.3389/fpls.2014.00484},
   year = {2014},
   type = {Journal Article}
}

@article{RN759,
   author = {Kim, C. and Guo, H. and Kong, W. and Chandnani, R. and Shuang, L. S. and Paterson, A. H.},
   title = {Application of genotyping by sequencing technology to a variety of crop breeding programs},
   journal = {Plant Sci},
   volume = {242},
   pages = {14-22},
   ISSN = {1873-2259 (Electronic)
0168-9452 (Linking)},
   DOI = {10.1016/j.plantsci.2015.04.016},
   year = {2016},
   type = {Journal Article}
}

@article{RN809,
   author = {Olson, Nathan D. and Wagner, Justin and McDaniel, Jennifer and Stephens, Sarah H. and Westreich, Samuel T. and Prasanna, Anish G. and Johanson, Elaine and Boja, Emily and Maier, Ezekiel J. and Serang, Omar and Jáspez, David and Lorenzo-Salazar, José M. and Muñoz-Barrera, Adrián and Rubio-Rodríguez, Luis A. and Flores, Carlos and Kyriakidis, Konstantinos and Malousi, Andigoni and Shafin, Kishwar and Pesout, Trevor and Jain, Miten and Paten, Benedict and Chang, Pi-Chuan and Kolesnikov, Alexey and Nattestad, Maria and Baid, Gunjan and Goel, Sidharth and Yang, Howard and Carroll, Andrew and Eveleigh, Robert and Bourgey, Mathieu and Bourque, Guillaume and Li, Gen and ChouXian, MA and Tang, LinQi and YuanPing, DU and Zhang, ShaoWei and Morata, Jordi and Tonda, Raúl and Parra, Genís and Trotta, Jean-Rémi and Brueffer, Christian and Demirkaya-Budak, Sinem and Kabakci-Zorlu, Duygu and Turgut, Deniz and Kalay, Özem and Budak, Gungor and Narcı, Kübra and Arslan, Elif and Brown, Richard and Johnson, Ivan J and Dolgoborodov, Alexey and Semenyuk, Vladimir and Jain, Amit and Tetikol, H. Serhat and Jain, Varun and Ruehle, Mike and Lajoie, Bryan and Roddey, Cooper and Catreux, Severine and Mehio, Rami and Ahsan, Mian Umair and Liu, Qian and Wang, Kai and Sahraeian, Sayed Mohammad Ebrahim and Fang, Li Tai and Mohiyuddin, Marghoob and Hung, Calvin and Jain, Chirag and Feng, Hanying and Li, Zhipan and Chen, Luoqi and Sedlazeck, Fritz J. and Zook, Justin M.},
   title = {precisionFDA Truth Challenge V2: Calling variants from short- and long-reads in difficult-to-map regions},
   journal = {bioRxiv},
   pages = {2020.11.13.380741},
   DOI = {10.1101/2020.11.13.380741},
   year = {2021},
   type = {Journal Article}
}


@article{RN756,
   author = {Koster, J. and Rahmann, S.},
   title = {Snakemake-a scalable bioinformatics workflow engine},
   journal = {Bioinformatics},
   volume = {34},
   number = {20},
   pages = {3600},
   ISSN = {1367-4811 (Electronic)
1367-4803 (Linking)},
   DOI = {10.1093/bioinformatics/bty350},
   year = {2018},
   type = {Journal Article}
}

@article{RN539,
   author = {Li, Heng},
   title = {Aligning sequence reads, clone sequences and assembly contigs with BWA-MEM},
   journal = {bioRxiv},
   year = {2013},
   type = {Journal Article}
}

@article{RN760,
   author = {Hickey, L. T. and A, N. Hafeez and Robinson, H. and Jackson, S. A. and Leal-Bertioli, S. C. M. and Tester, M. and Gao, C. and Godwin, I. D. and Hayes, B. J. and Wulff, B. B. H.},
   title = {Breeding crops to feed 10 billion},
   journal = {Nat Biotechnol},
   volume = {37},
   number = {7},
   pages = {744-754},
   ISSN = {1546-1696 (Electronic)
1087-0156 (Linking)},
   DOI = {10.1038/s41587-019-0152-9},
   year = {2019},
   type = {Journal Article}
}

@article{RN658,
   author = {Song, C. and Liu, S. and Xiao, J. and He, W. and Zhou, Y. and Qin, Q. and Zhang, C. and Liu, Y.},
   title = {Polyploid organisms},
   journal = {Sci China Life Sci},
   volume = {55},
   number = {4},
   pages = {301-11},
   ISSN = {1869-1889 (Electronic)
1674-7305 (Linking)},
   DOI = {10.1007/s11427-012-4310-2},
   year = {2012},
   type = {Journal Article}
}

@article{RN657,
   author = {Velicky, P. and Meinhardt, G. and Plessl, K. and Vondra, S. and Weiss, T. and Haslinger, P. and Lendl, T. and Aumayr, K. and Mairhofer, M. and Zhu, X. and Schutz, B. and Hannibal, R. L. and Lindau, R. and Weil, B. and Ernerudh, J. and Neesen, J. and Egger, G. and Mikula, M. and Rohrl, C. and Urban, A. E. and Baker, J. and Knofler, M. and Pollheimer, J.},
   title = {Genome amplification and cellular senescence are hallmarks of human placenta development},
   journal = {PLoS Genet},
   volume = {14},
   number = {10},
   pages = {e1007698},
   ISSN = {1553-7404 (Electronic)
1553-7390 (Linking)},
   DOI = {10.1371/journal.pgen.1007698},
   year = {2018},
   type = {Journal Article}
}

@article{RN659,
   author = {Kyriakidou, M. and Tai, H. H. and Anglin, N. L. and Ellis, D. and Stromvik, M. V.},
   title = {Current Strategies of Polyploid Plant Genome Sequence Assembly},
   journal = {Front Plant Sci},
   volume = {9},
   pages = {1660},
   ISSN = {1664-462X (Print)
1664-462X (Linking)},
   DOI = {10.3389/fpls.2018.01660},
   year = {2018},
   type = {Journal Article}
}

@article{RN668,
   author = {Potato Genome Sequencing, Consortium and Xu, X. and Pan, S. and Cheng, S. and Zhang, B. and Mu, D. and Ni, P. and Zhang, G. and Yang, S. and Li, R. and Wang, J. and Orjeda, G. and Guzman, F. and Torres, M. and Lozano, R. and Ponce, O. and Martinez, D. and De la Cruz, G. and Chakrabarti, S. K. and Patil, V. U. and Skryabin, K. G. and Kuznetsov, B. B. and Ravin, N. V. and Kolganova, T. V. and Beletsky, A. V. and Mardanov, A. V. and Di Genova, A. and Bolser, D. M. and Martin, D. M. and Li, G. and Yang, Y. and Kuang, H. and Hu, Q. and Xiong, X. and Bishop, G. J. and Sagredo, B. and Mejia, N. and Zagorski, W. and Gromadka, R. and Gawor, J. and Szczesny, P. and Huang, S. and Zhang, Z. and Liang, C. and He, J. and Li, Y. and He, Y. and Xu, J. and Zhang, Y. and Xie, B. and Du, Y. and Qu, D. and Bonierbale, M. and Ghislain, M. and Herrera Mdel, R. and Giuliano, G. and Pietrella, M. and Perrotta, G. and Facella, P. and O'Brien, K. and Feingold, S. E. and Barreiro, L. E. and Massa, G. A. and Diambra, L. and Whitty, B. R. and Vaillancourt, B. and Lin, H. and Massa, A. N. and Geoffroy, M. and Lundback, S. and DellaPenna, D. and Buell, C. R. and Sharma, S. K. and Marshall, D. F. and Waugh, R. and Bryan, G. J. and Destefanis, M. and Nagy, I. and Milbourne, D. and Thomson, S. J. and Fiers, M. and Jacobs, J. M. and Nielsen, K. L. and Sonderkaer, M. and Iovene, M. and Torres, G. A. and Jiang, J. and Veilleux, R. E. and Bachem, C. W. and de Boer, J. and Borm, T. and Kloosterman, B. and van Eck, H. and Datema, E. and Hekkert, Bt and Goverse, A. and van Ham, R. C. and Visser, R. G.},
   title = {Genome sequence and analysis of the tuber crop potato},
   journal = {Nature},
   volume = {475},
   number = {7355},
   pages = {189-95},
   ISSN = {1476-4687 (Electronic)
0028-0836 (Linking)},
   DOI = {10.1038/nature10158},
   year = {2011},
   type = {Journal Article}
}

@article{RN671,
   author = {D'Hont, A. and Denoeud, F. and Aury, J. M. and Baurens, F. C. and Carreel, F. and Garsmeur, O. and Noel, B. and Bocs, S. and Droc, G. and Rouard, M. and Da Silva, C. and Jabbari, K. and Cardi, C. and Poulain, J. and Souquet, M. and Labadie, K. and Jourda, C. and Lengelle, J. and Rodier-Goud, M. and Alberti, A. and Bernard, M. and Correa, M. and Ayyampalayam, S. and McKain, M. R. and Leebens-Mack, J. and Burgess, D. and Freeling, M. and Mbeguie, A. Mbeguie D. and Chabannes, M. and Wicker, T. and Panaud, O. and Barbosa, J. and Hribova, E. and Heslop-Harrison, P. and Habas, R. and Rivallan, R. and Francois, P. and Poiron, C. and Kilian, A. and Burthia, D. and Jenny, C. and Bakry, F. and Brown, S. and Guignon, V. and Kema, G. and Dita, M. and Waalwijk, C. and Joseph, S. and Dievart, A. and Jaillon, O. and Leclercq, J. and Argout, X. and Lyons, E. and Almeida, A. and Jeridi, M. and Dolezel, J. and Roux, N. and Risterucci, A. M. and Weissenbach, J. and Ruiz, M. and Glaszmann, J. C. and Quetier, F. and Yahiaoui, N. and Wincker, P.},
   title = {The banana (Musa acuminata) genome and the evolution of monocotyledonous plants},
   journal = {Nature},
   volume = {488},
   number = {7410},
   pages = {213-7},
   ISSN = {1476-4687 (Electronic)
0028-0836 (Linking)},
   DOI = {10.1038/nature11241},
   year = {2012},
   type = {Journal Article}
}


@article{RN664,
   author = {International Wheat Genome Sequencing, Consortium and investigators, Iwgsc RefSeq principal and Appels, R. and Eversole, K. and Feuillet, C. and Keller, B. and Rogers, J. and Stein, N. and investigators, Iwgsc whole-genome assembly principal and Pozniak, C. J. and Stein, N. and Choulet, F. and Distelfeld, A. and Eversole, K. and Poland, J. and Rogers, J. and Ronen, G. and Sharpe, A. G. and Whole-genome, sequencing and assembly and Pozniak, C. and Ronen, G. and Stein, N. and Barad, O. and Baruch, K. and Choulet, F. and Keeble-Gagnere, G. and Mascher, M. and Sharpe, A. G. and Ben-Zvi, G. and Josselin, A. A. and Hi, C. data-based scaffolding and Stein, N. and Mascher, M. and Himmelbach, A. and Whole-genome assembly quality, control and analyses and Choulet, F. and Keeble-Gagnere, G. and Mascher, M. and Rogers, J. and Balfourier, F. and Gutierrez-Gonzalez, J. and Hayden, M. and Josselin, A. A. and Koh, C. and Muehlbauer, G. and Pasam, R. K. and Paux, E. and Pozniak, C. J. and Rigault, P. and Sharpe, A. G. and Tibbits, J. and Tiwari, V. and Pseudomolecule, assembly and Choulet, F. and Keeble-Gagnere, G. and Mascher, M. and Josselin, A. A. and Rogers, J. and RefSeq genome, structure and gene, analyses and Spannagl, M. and Choulet, F. and Lang, D. and Gundlach, H. and Haberer, G. and Keeble-Gagnere, G. and Mayer, K. F. X. and Ormanbekova, D. and Paux, E. and Prade, V. and Simkova, H. and Wicker, T. and Automated, annotation and Choulet, F. and Spannagl, M. and Swarbreck, D. and Rimbert, H. and Felder, M. and Guilhot, N. and Gundlach, H. and Haberer, G. and Kaithakottil, G. and Keilwagen, J. and Lang, D. and Leroy, P. and Lux, T. and Mayer, K. F. X. and Twardziok, S. and Venturini, L. and Manual gene, curation and Appels, R. and Rimbert, H. and Choulet, F. and Juhasz, A. and Keeble-Gagnere, G. and Subgenome comparative, analyses and Choulet, F. and Spannagl, M. and others },
   title = {Shifting the limits in wheat research and breeding using a fully annotated reference genome},
   journal = {Science},
   volume = {361},
   number = {6403},
   ISSN = {1095-9203 (Electronic)
0036-8075 (Linking)},
   DOI = {10.1126/science.aar7191},
   year = {2018},
   type = {Journal Article}
}


@article{RN660,
   author = {Zhuang, W. and Chen, H. and Yang, M. and Wang, J. and Pandey, M. K. and Zhang, C. and Chang, W. C. and Zhang, L. and Zhang, X. and Tang, R. and Garg, V. and Wang, X. and Tang, H. and Chow, C. N. and Wang, J. and Deng, Y. and Wang, D. and Khan, A. W. and Yang, Q. and Cai, T. and Bajaj, P. and Wu, K. and Guo, B. and Zhang, X. and Li, J. and Liang, F. and Hu, J. and Liao, B. and Liu, S. and Chitikineni, A. and Yan, H. and Zheng, Y. and Shan, S. and Liu, Q. and Xie, D. and Wang, Z. and Khan, S. A. and Ali, N. and Zhao, C. and Li, X. and Luo, Z. and Zhang, S. and Zhuang, R. and Peng, Z. and Wang, S. and Mamadou, G. and Zhuang, Y. and Zhao, Z. and Yu, W. and Xiong, F. and Quan, W. and Yuan, M. and Li, Y. and Zou, H. and Xia, H. and Zha, L. and Fan, J. and Yu, J. and Xie, W. and Yuan, J. and Chen, K. and Zhao, S. and Chu, W. and Chen, Y. and Sun, P. and Meng, F. and Zhuo, T. and Zhao, Y. and Li, C. and He, G. and Zhao, Y. and Wang, C. and Kavikishor, P. B. and Pan, R. L. and Paterson, A. H. and Wang, X. and Ming, R. and Varshney, R. K.},
   title = {The genome of cultivated peanut provides insight into legume karyotypes, polyploid evolution and crop domestication},
   journal = {Nat Genet},
   volume = {51},
   number = {5},
   pages = {865-876},
   ISSN = {1546-1718 (Electronic)
1061-4036 (Linking)},
   DOI = {10.1038/s41588-019-0402-2},
   year = {2019},
   type = {Journal Article}
}

@article{RN676,
   author = {Jackson, S. A. and Iwata, A. and Lee, S. H. and Schmutz, J. and Shoemaker, R.},
   title = {Sequencing crop genomes: approaches and applications},
   journal = {New Phytol},
   volume = {191},
   number = {4},
   pages = {915-25},
   ISSN = {1469-8137 (Electronic)
0028-646X (Linking)},
   DOI = {10.1111/j.1469-8137.2011.03804.x},
   year = {2011},
   type = {Journal Article}
}

@article{RN678,
   author = {Uitdewilligen, J. G. and Wolters, A. M. and D'Hoop B, B. and Borm, T. J. and Visser, R. G. and van Eck, H. J.},
   title = {A next-generation sequencing method for genotyping-by-sequencing of highly heterozygous autotetraploid potato},
   journal = {PLoS One},
   volume = {8},
   number = {5},
   pages = {e62355},
   ISSN = {1932-6203 (Electronic)
1932-6203 (Linking)},
   DOI = {10.1371/journal.pone.0062355},
   year = {2013},
   type = {Journal Article}
}

@article{RN677,
   author = {Bourke, P. M. and Voorrips, R. E. and Visser, R. G. F. and Maliepaard, C.},
   title = {Tools for Genetic Studies in Experimental Populations of Polyploids},
   journal = {Front Plant Sci},
   volume = {9},
   pages = {513},
   ISSN = {1664-462X (Print)
1664-462X (Linking)},
   DOI = {10.3389/fpls.2018.00513},
   year = {2018},
   type = {Journal Article}
}

@article{RN651,
   author = {Zook, J. M. and McDaniel, J. and Olson, N. D. and Wagner, J. and Parikh, H. and Heaton, H. and Irvine, S. A. and Trigg, L. and Truty, R. and McLean, C. Y. and De La Vega, F. M. and Xiao, C. and Sherry, S. and Salit, M.},
   title = {An open resource for accurately benchmarking small variant and reference calls},
   journal = {Nat Biotechnol},
   volume = {37},
   number = {5},
   pages = {561-566},
   ISSN = {1546-1696 (Electronic)
1087-0156 (Linking)},
   DOI = {10.1038/s41587-019-0074-6},
   year = {2019},
   type = {Journal Article}
}

@article{RN605,
   author = {Li, H. and Bloom, J. M. and Farjoun, Y. and Fleharty, M. and Gauthier, L. and Neale, B. and MacArthur, D.},
   title = {A synthetic-diploid benchmark for accurate variant-calling evaluation},
   journal = {Nat Methods},
   volume = {15},
   number = {8},
   pages = {595-597},
   ISSN = {1548-7105 (Electronic)
1548-7091 (Linking)},
   DOI = {10.1038/s41592-018-0054-7},
   year = {2018},
   type = {Journal Article}
}

@article{RN675,
   author = {Krusche, P. and Trigg, L. and Boutros, P. C. and Mason, C. E. and De La Vega, F. M. and Moore, B. L. and Gonzalez-Porta, M. and Eberle, M. A. and Tezak, Z. and Lababidi, S. and Truty, R. and Asimenos, G. and Funke, B. and Fleharty, M. and Chapman, B. A. and Salit, M. and Zook, J. M. and Global Alliance for, Genomics and Health Benchmarking, Team},
   title = {Best practices for benchmarking germline small-variant calls in human genomes},
   journal = {Nat Biotechnol},
   volume = {37},
   number = {5},
   pages = {555-560},
   ISSN = {1546-1696 (Electronic)
1087-0156 (Linking)},
   DOI = {10.1038/s41587-019-0054-x},
   year = {2019},
   type = {Journal Article}
}

@article{RN844,
   author = {Cooke, Daniel P. and Wedge, David C. and Lunter, Gerton},
   title = {A unified haplotype-based method for accurate and comprehensive variant calling},
   journal = {Nature Biotechnology},
   ISSN = {1546-1696},
   DOI = {10.1038/s41587-021-00861-3},
   year = {2021},
   type = {Journal Article}
}


@article{RN598,
   author = {Poplin, Ryan and Ruano-Rubio, Valentin and DePristo, Mark A. and Fennell, Tim J. and Carneiro, Mauricio O. and Van der Auwera, Geraldine A. and Kling, David E. and Gauthier, Laura D. and Levy-Moonshine, Ami and Roazen, David and Shakir, Khalid and Thibault, Joel and Chandran, Sheila and Whelan, Chris and Lek, Monkol and Gabriel, Stacey and Daly, Mark J. and Neale, Benjamin and MacArthur, Daniel G. and Banks, Eric},
   title = {Scaling accurate genetic variant discovery to tens of thousands of samples},
   journal = {bioRxiv},
   DOI = {10.1101/201178},
   year = {2017},
   type = {Journal Article}
}

@article{RN538,
   author = {Garrison, Erik and Marth, Gabor},
   title = {Haplotype-based variant detection from short-read sequencing},
   journal = {bioRxiv},
   year = {2012},
   type = {Journal Article}
}

@article{RN604,
   author = {Kim, S. and Scheffler, K. and Halpern, A. L. and Bekritsky, M. A. and Noh, E. and Kallberg, M. and Chen, X. and Kim, Y. and Beyter, D. and Krusche, P. and Saunders, C. T.},
   title = {Strelka2: fast and accurate calling of germline and somatic variants},
   journal = {Nat Methods},
   ISSN = {1548-7105 (Electronic)
1548-7091 (Linking)},
   DOI = {10.1038/s41592-018-0051-x},
   year = {2018},
   type = {Journal Article}
}

@article{RN619,
   author = {Poplin, R. and Chang, P. C. and Alexander, D. and Schwartz, S. and Colthurst, T. and Ku, A. and Newburger, D. and Dijamco, J. and Nguyen, N. and Afshar, P. T. and Gross, S. S. and Dorfman, L. and McLean, C. Y. and DePristo, M. A.},
   title = {A universal SNP and small-indel variant caller using deep neural networks},
   journal = {Nat Biotechnol},
   ISSN = {1546-1696 (Electronic)
1087-0156 (Linking)},
   DOI = {10.1038/nbt.4235},
   year = {2018},
   type = {Journal Article}
}

@article{RN5,
   author = {Rimmer, A. and Phan, H. and Mathieson, I. and Iqbal, Z. and Twigg, S. R. and Consortium, W. G. S. and Wilkie, A. O. and McVean, G. and Lunter, G.},
   title = {Integrating mapping-, assembly- and haplotype-based approaches for calling variants in clinical sequencing applications},
   journal = {Nat Genet},
   volume = {46},
   number = {8},
   pages = {912-8},
   ISSN = {1546-1718 (Electronic)
1061-4036 (Linking)},
   DOI = {10.1038/ng.3036},
   year = {2014},
   type = {Journal Article}
}

@article{RN662,
   author = {Clark, L. V. and Lipka, A. E. and Sacks, E. J.},
   title = {polyRAD: Genotype Calling with Uncertainty from Sequencing Data in Polyploids and Diploids},
   journal = {G3 (Bethesda)},
   volume = {9},
   number = {3},
   pages = {663-673},
   ISSN = {2160-1836 (Electronic)
2160-1836 (Linking)},
   DOI = {10.1534/g3.118.200913},
   year = {2019},
   type = {Journal Article}
}

@article{RN674,
   author = {Gerard, D. and Ferrao, L. F. V. and Garcia, A. A. F. and Stephens, M.},
   title = {Genotyping Polyploids from Messy Sequencing Data},
   journal = {Genetics},
   volume = {210},
   number = {3},
   pages = {789-807},
   ISSN = {1943-2631 (Electronic)
0016-6731 (Linking)},
   DOI = {10.1534/genetics.118.301468},
   year = {2018},
   type = {Journal Article}
}

@article{RN655,
   author = {Clevenger, J. and Chavarro, C. and Pearl, S. A. and Ozias-Akins, P. and Jackson, S. A.},
   title = {Single Nucleotide Polymorphism Identification in Polyploids: A Review, Example, and Recommendations},
   journal = {Mol Plant},
   volume = {8},
   number = {6},
   pages = {831-46},
   ISSN = {1752-9867 (Electronic)
1674-2052 (Linking)},
   DOI = {10.1016/j.molp.2015.02.002},
   year = {2015},
   type = {Journal Article}
}

@article{RN656,
   author = {Yao, Z. and You, F. M. and N'Diaye, A. and Knox, R. E. and McCartney, C. and Hiebert, C. W. and Pozniak, C. and Xu, W.},
   title = {Evaluation of variant calling tools for large plant genome re-sequencing},
   journal = {BMC Bioinformatics},
   volume = {21},
   number = {1},
   pages = {360},
   ISSN = {1471-2105 (Electronic)
1471-2105 (Linking)},
   DOI = {10.1186/s12859-020-03704-1},
   year = {2020},
   type = {Journal Article}
}

@article{RN169,
   author = {Cleary, John G. and Braithwaite, Ross and Gaastra, Kurt and Hilbush, Brian S and Inglis, Stuart and Irvine, Sean A and Jackson, Alan and Littin, Richard and Rathod, Mehul and Ware, David and Zook, Justin M. and Trigg, Len and De La Vega, Francisco M.},
   title = {Comparing Variant Call Files for Performance Benchmarking of Next-Generation Sequencing Variant Calling Pipelines},
   journal = {bioRxiv},
   DOI = {10.1101/023754},
   year = {2015},
   type = {Journal Article}
}

@article{RN672,
   author = {Hardigan, M. A. and Crisovan, E. and Hamilton, J. P. and Kim, J. and Laimbeer, P. and Leisner, C. P. and Manrique-Carpintero, N. C. and Newton, L. and Pham, G. M. and Vaillancourt, B. and Yang, X. and Zeng, Z. and Douches, D. S. and Jiang, J. and Veilleux, R. E. and Buell, C. R.},
   title = {Genome Reduction Uncovers a Large Dispensable Genome and Adaptive Role for Copy Number Variation in Asexually Propagated Solanum tuberosum},
   journal = {Plant Cell},
   volume = {28},
   number = {2},
   pages = {388-405},
   ISSN = {1532-298X (Electronic)
1040-4651 (Linking)},
   DOI = {10.1105/tpc.15.00538},
   year = {2016},
   type = {Journal Article}
}

@article{RN673,
   author = {Kyriakidou, M. and Achakkagari, S. R. and Galvez Lopez, J. H. and Zhu, X. and Tang, C. Y. and Tai, H. H. and Anglin, N. L. and Ellis, D. and Stromvik, M. V.},
   title = {Structural genome analysis in cultivated potato taxa},
   journal = {Theor Appl Genet},
   volume = {133},
   number = {3},
   pages = {951-966},
   ISSN = {1432-2242 (Electronic)
0040-5752 (Linking)},
   DOI = {10.1007/s00122-019-03519-6},
   year = {2020},
   type = {Journal Article}
}


@article{RN670,
   author = {Busche, M. and Pucker, B. and Viehover, P. and Weisshaar, B. and Stracke, R.},
   title = {Genome Sequencing of Musa acuminata Dwarf Cavendish Reveals a Duplication of a Large Segment of Chromosome 2},
   journal = {G3 (Bethesda)},
   volume = {10},
   number = {1},
   pages = {37-42},
   ISSN = {2160-1836 (Electronic)
2160-1836 (Linking)},
   DOI = {10.1534/g3.119.400847},
   year = {2020},
   type = {Journal Article}
}

@article{RN666,
   author = {Blischak, P. D. and Kubatko, L. S. and Wolfe, A. D.},
   title = {SNP genotyping and parameter estimation in polyploids using low-coverage sequencing data},
   journal = {Bioinformatics},
   volume = {34},
   number = {3},
   pages = {407-415},
   ISSN = {1367-4811 (Electronic)
1367-4803 (Linking)},
   DOI = {10.1093/bioinformatics/btx587},
   year = {2018},
   type = {Journal Article}
}

@article{RN757,
   author = {Quinlan, A. R. and Hall, I. M.},
   title = {BEDTools: a flexible suite of utilities for comparing genomic features},
   journal = {Bioinformatics},
   volume = {26},
   number = {6},
   pages = {841-2},
   ISSN = {1367-4811 (Electronic)
1367-4803 (Linking)},
   DOI = {10.1093/bioinformatics/btq033},
   year = {2010},
   type = {Journal Article}
}

@article{RN650,
   author = {Wenger, A. M. and Peluso, P. and Rowell, W. J. and Chang, P. C. and Hall, R. J. and Concepcion, G. T. and Ebler, J. and Fungtammasan, A. and Kolesnikov, A. and Olson, N. D. and Topfer, A. and Alonge, M. and Mahmoud, M. and Qian, Y. and Chin, C. S. and Phillippy, A. M. and Schatz, M. C. and Myers, G. and DePristo, M. A. and Ruan, J. and Marschall, T. and Sedlazeck, F. J. and Zook, J. M. and Li, H. and Koren, S. and Carroll, A. and Rank, D. R. and Hunkapiller, M. W.},
   title = {Accurate circular consensus long-read sequencing improves variant detection and assembly of a human genome},
   journal = {Nat Biotechnol},
   volume = {37},
   number = {10},
   pages = {1155-1162},
   ISSN = {1546-1696 (Electronic)
1087-0156 (Linking)},
   DOI = {10.1038/s41587-019-0217-9},
   year = {2019},
   type = {Journal Article}
}

@article{RN787,
   author = {Garrison, E. and Siren, J. and Novak, A. M. and Hickey, G. and Eizenga, J. M. and Dawson, E. T. and Jones, W. and Garg, S. and Markello, C. and Lin, M. F. and Paten, B. and Durbin, R.},
   title = {Variation graph toolkit improves read mapping by representing genetic variation in the reference},
   journal = {Nat Biotechnol},
   volume = {36},
   number = {9},
   pages = {875-879},
   ISSN = {1546-1696 (Electronic)
1087-0156 (Linking)},
   DOI = {10.1038/nbt.4227},
   year = {2018},
   type = {Journal Article}
}

@article{RN821,
   author = {Conway, J. R. and Lex, A. and Gehlenborg, N.},
   title = {UpSetR: an R package for the visualization of intersecting sets and their properties},
   journal = {Bioinformatics},
   volume = {33},
   number = {18},
   pages = {2938-2940},
   ISSN = {1367-4811 (Electronic)
1367-4803 (Linking)},
   DOI = {10.1093/bioinformatics/btx364},
   year = {2017},
   type = {Journal Article}
}
