# Supplementary material for: Benchmarking small-variant genotyping in polyploids
Source: Genome Res. 2022 Feb;32(2):403–8. doi: 10.1101/gr.275579.121 (PMC8805713; doi:10.1101/gr.275579.121)
Supplement: Supplemental Material [file supp_gr.275579.121_Supplemental_Code.zip › polyploid-1.0.0/paper/supplementary/supplementary.bib]

@article{RN561,
   author = {Chaisson, M. J. and Raphael, B. J. and Pevzner, P. A.},
   title = {Microinversions in mammalian evolution},
   journal = {Proc Natl Acad Sci U S A},
   volume = {103},
   number = {52},
   pages = {19824-9},
   ISSN = {0027-8424 (Print)
0027-8424 (Linking)},
   DOI = {10.1073/pnas.0603984103},
   year = {2006},
   type = {Journal Article}
}

@article{RN560,
   author = {He, F. and Li, Y. and Tang, Y. H. and Ma, J. and Zhu, H.},
   title = {Identifying micro-inversions using high-throughput sequencing reads},
   journal = {BMC Genomics},
   volume = {17 Suppl 1},
   pages = {4},
   ISSN = {1471-2164 (Electronic)
1471-2164 (Linking)},
   DOI = {10.1186/s12864-015-2305-7},
   year = {2016},
   type = {Journal Article}
}

@article{RN615,
   author = {Mizuno, K. and Miyabe, I. and Schalbetter, S. A. and Carr, A. M. and Murray, J. M.},
   title = {Recombination-restarted replication makes inverted chromosome fusions at inverted repeats},
   journal = {Nature},
   volume = {493},
   number = {7431},
   pages = {246-9},
   ISSN = {1476-4687 (Electronic)
0028-0836 (Linking)},
   DOI = {10.1038/nature11676},
   year = {2013},
   type = {Journal Article}
}

@article{RN618,
   author = {Kolb, J. and Chuzhanova, N. A. and Hogel, J. and Vasquez, K. M. and Cooper, D. N. and Bacolla, A. and Kehrer-Sawatzki, H.},
   title = {Cruciform-forming inverted repeats appear to have mediated many of the microinversions that distinguish the human and chimpanzee genomes},
   journal = {Chromosome Res},
   volume = {17},
   number = {4},
   pages = {469-83},
   ISSN = {1573-6849 (Electronic)
0967-3849 (Linking)},
   DOI = {10.1007/s10577-009-9039-9},
   year = {2009},
   type = {Journal Article}
}
