# Supplementary material for: Benchmarking small-variant genotyping in polyploids
Source: Genome Res. 2022 Feb;32(2):403–8. doi: 10.1101/gr.275579.121 (PMC8805713; doi:10.1101/gr.275579.121)
Supplement: Supplemental Material [file supp_gr.275579.121_Supplemental_Code.zip › polyploid-1.0.0/workflow/Snakefile]

include: "rules/data.smk"
include: "rules/utils.smk"
include: "rules/mapping.smk"
include: "rules/octopus.smk"
include: "rules/gatk.smk"
include: "rules/freebayes.smk"
include: "rules/evaluate.smk"

localrules: all

rule all:
    input:
        expand("results/eval/{sample}.{library}.{depth}x.{reference}.{mapper}.{caller}.{filter}.{match}.{stratification}.vcfeval", \
               sample='+'.join(config["samples"]), \
               library=config["library"] if "library" in config else [], \
               depth=config["depths"] if "depths" in config else [], \
               reference=config["reference"], \
               mapper=config["mapper"], \
               caller=config["callers"], \
               filter=["pass", "raw"], \
               match=["GT", "AL", "CB"], \
               stratification=config["stratifications"]),
        expand("results/eval/banana.{reference}.{mapper}.{filter}.{match}.isec", \
               reference=config["reference"], \
               mapper=config["mapper"], \
               filter=["pass", "raw"] if "library" not in config else [], \
               match=["GT", "AL"])
