# Supplementary material for: Benchmarking small-variant genotyping in polyploids
Source: Genome Res. 2022 Feb;32(2):403–8. doi: 10.1101/gr.275579.121 (PMC8805713; doi:10.1101/gr.275579.121)
Supplement: Supplemental Material [file supp_gr.275579.121_Supplemental_Code.zip › polyploid-1.0.0/workflow/envs/freebayes.yaml]

name: freebayes
channels:
    - bioconda
    - conda-forge
    - defaults
dependencies:
    - tabix=1.11
    - bcftools=1.13
    - bedtools=2.30.0
    - freebayes=1.3.2
    - vcflib=1.0.0
