# Supplementary material for: Benchmarking small-variant genotyping in polyploids
Source: Genome Res. 2022 Feb;32(2):403–8. doi: 10.1101/gr.275579.121 (PMC8805713; doi:10.1101/gr.275579.121)
Supplement: Supplemental Material [file supp_gr.275579.121_Supplemental_Code.zip › polyploid-1.0.0/workflow/envs/octopus.yaml]

name: octopus
channels:
    - bioconda
    - conda-forge
    - defaults
dependencies:
    - python=3.8.0
    - distro
