# Supplementary material for: Benchmarking small-variant genotyping in polyploids
Source: Genome Res. 2022 Feb;32(2):403–8. doi: 10.1101/gr.275579.121 (PMC8805713; doi:10.1101/gr.275579.121)
Supplement: Supplemental Material [file supp_gr.275579.121_Supplemental_Code.zip › polyploid-1.0.0/workflow/notebooks/benchmark.py.ipynb]

# %% [markdown]
## Benchmarking small-variant genotyping in polyploids

This notebook contains all the commands required to reproduce all of the results presented in the paper Cooke et al. (2020). All of the data can be downloaded from public sources, although some have protected access and require login. The script does not check software versions so you'll need to manually check you are using all of the right tool versions if trying to reproduce the paper results exactly. I'm not checking or updating any of the data hard-coded links so please submit issues or pull requests if any stop working.

All of the banana reads we used, generated by Busche et al (https://www.ncbi.nlm.nih.gov/pmc/articles/PMC6945009/), are hosted on ENA (https://www.ebi.ac.uk/ena/browser/view/PRJEB33317)

# %% [code]
%matplotlib notebook

# %% [code]
import os
import shutil
import matplotlib.pyplot as plt
import seaborn as sns; sns.set()
import pandas as pd
import numpy as np
import subprocess as sp
import gzip
import pysam as ps
import csv
from pathlib import Path
from matplotlib.ticker import FormatStrFormatter
import yaml

# %% [code]
# Experiment directories and files
project_dir = Path().absolute().parents[1]
data_dir = project_dir / "data"
config_dir = project_dir / "config"
results_dir = project_dir / "results"
truth_dir = data_dir / "truth"
calls_dir = results_dir / "calls"
vcfeval_dir = results_dir / "eval"
figure_dir = results_dir / "figures"
tables_dir = results_dir / "tables"

all_callers = ["Octopus", "GATK4", "FreeBayes"]

caller_colours = {
    'Octopus': sns.xkcd_rgb["windows blue"],
    'GATK4': sns.xkcd_rgb["pale red"],
    'FreeBayes': sns.xkcd_rgb["faded green"]
}

caller_linestyles = {
    'Octopus': '',
    'GATK4': (1,2),
    'FreeBayes': (6,3)
}

# %% [code]
def read_experiments(config_filename):
    with config_filename.open() as config_file:
        config = yaml.load(config_file, Loader=yaml.FullLoader)
        res = []
        for depth in config["depths"]:
            for stratification in config["stratifications"]:
                experiment = config.copy()
                experiment["depth"] = depth
                experiment["stratification"] = stratification
                del experiment["depths"]
                del experiment["stratifications"]
                res.append(experiment)
        return res

# %% [code]
configs = [f for f in config_dir.iterdir() if f.is_file()]
experiments = []
for config in configs:
    try:
        experiments += read_experiments(config)
    except:
        continue

# %% [code]
def vcf_index_exists(vcf_filename):
    vcf_index_filaneme = vcf_filename.with_suffix(vcf_filename.suffix + '.tbi')
    return vcf_index_filaneme.exists()

def remove_vcf_index(vcf_filename):
    vcf_index_filaneme = vcf_filename.with_suffix(vcf_filename.suffix + '.tbi')
    vcf_index_filaneme.unlink()

def remove_vcf(vcf_filename, index=True):
    vcf_filename.unlink()
    if index and vcf_index_exists(vcf_filename):
        remove_vcf_index(vcf_filename)

def read_variant_stats(vcf_filename, bed_filename=None):
    if bed_filename is not None:
        tmp_vcf_filename = vcf_filename.with_suffix(".highconf.vcf.gz")
        bcftools_view_cmd = ['bcftools', \
                             'view', \
                             '-R', bed_filename, \
                             '-O', 'z', \
                             '-o', tmp_vcf_filename, \
                             vcf_filename]
        sp.call(bcftools_view_cmd)
        sp.call(['tabix', tmp_vcf_filename])
        vcf_filename = tmp_vcf_filename
    vcf = ps.VariantFile(vcf_filename)
    sample = vcf.header.samples[0]
    num_records, num_alts, num_multiallelic = 0, 0, 0
    copy_numbers = {}
    for rec in vcf:
        num_records += 1
        copy_number = None
        if len(rec.alts) > 1:
            num_multiallelic += 1
            num_alts += len(rec.alts)
            copy_number = tuple([sum(1 for allele in rec.samples[sample].alleles if allele == alt) for alt in rec.alts])
        else:
            num_alts += 1
            copy_number = sum(1 for allele in rec.samples[sample].alleles if allele == rec.alts[0])
        if copy_number in copy_numbers:
            copy_numbers[copy_number] += 1
        else:
            copy_numbers[copy_number] = 1
    if bed_filename is not None:
        remove_vcf(vcf_filename)
    return {"num_records": num_records, \
            "num_alts": num_alts, \
            "num_multiallelic": num_multiallelic, \
            "copy_numbers": copy_numbers
           }
    
def sum_region_sizes(bed_filename):
    with open(bed_filename) as bed:
        res = 0
        for line in bed:
            fields = line.split('\t')
            res += int(fields[2]) - int(fields[1])
        return res

def print_truth_stats(truth_prefix):
    truth_vcf = truth_prefix.with_suffix(truth_prefix.suffix + '.vcf.gz')
    truth_bed = truth_prefix.with_suffix(truth_prefix.suffix + '.bed')
    num_highconf_bases = sum_region_sizes(truth_bed)
    genome_length = 2.9e9
    highconf_genome_fraction = float(num_highconf_bases) / genome_length
    print("High confidence bases", num_highconf_bases, "(" + str(int(100 * highconf_genome_fraction)) + " % of genome)")
    variant_stats = read_variant_stats(truth_vcf, truth_bed)
    print("# variants", variant_stats["num_records"])
    print("# alt alleles", variant_stats["num_alts"])
    print("# multallelics", variant_stats["num_multiallelic"])
    print("Copy numbers", variant_stats["copy_numbers"])

# %% [code]
print_truth_stats(truth_dir / "HG003+HG004.hs38DH")

# %% [code]
print_truth_stats(truth_dir / "HG002+HG003+HG004.hs38DH")

# %% [code]
def read_vcfeval_performance_summary(rtg_vcfeval_dir):
    with (rtg_vcfeval_dir / 'summary.txt').open() as summary:
        lines = summary.readlines()
        header, stats = lines[0].strip().split(), lines[-1].strip().split()
        result = pd.DataFrame([stats[1:]], columns=header[1:]).reset_index(drop=True)
        for column in result.columns:
            try:
                result[column] = pd.to_numeric(result[column])
            except: continue
        return result
    return None

def read_vcfeval_roc_header(rtg_vcfeval_roc_filename):
    with gzip.open(rtg_vcfeval_roc_filename, 'rt') as roc:
        result = None
        for line in roc:
            if line.startswith('#'):
                result = line.strip()[1:].split('\t')
            else:
                break
        return result

def get_vcfeval_roc_filename(variant_type):
    if variant_type == 'snv' or variant_type == 'snp':
        return 'snp_roc.tsv.gz'
    elif variant_type == 'indel':
        return 'non_snp_roc.tsv.gz'
    else:
        return 'weighted_roc.tsv.gz'

def read_vcfeval_roc(vcfeval_dir, variant_type='all'):
    roc = vcfeval_dir / get_vcfeval_roc_filename(variant_type)
    result = pd.read_csv(roc, sep='\t', comment='#')
    result.columns = read_vcfeval_roc_header(roc)
    return result

# %% [code]
def get_snv_indel_counts(vcf_filename):
    vcf = ps.VariantFile(vcf_filename)
    snv_count, indel_count = 0, 0
    for rec in vcf:
        if len(rec.ref) == 1 and all(len(alt) == 1 for alt in rec.alts):
            snv_count += 1
        else:
            indel_count += 1
    return snv_count, indel_count

def read_vcfeval_snv_indel_summary(vcfeval_dir):
    tp_baseline_vcf = vcfeval_dir / "tp-baseline.vcf.gz"
    tp_snv, tp_indel = get_snv_indel_counts(tp_baseline_vcf)
    fn_vcf = vcfeval_dir / "fn.vcf.gz"
    fn_snv, fn_indel = get_snv_indel_counts(fn_vcf)
    fp_vcf = vcfeval_dir / "fp.vcf.gz"
    fp_snv, fp_indel = get_snv_indel_counts(fp_vcf)
    data = [["SNV", tp_snv, fn_snv, fp_snv],
            ["INDEL", tp_indel, fn_indel, fp_indel]]
    df = pd.DataFrame(data, columns=["kind", "tp", "fn", "fp"])
    df["sensitivity"] = df.eval("tp / (tp + fn)")
    df["precision"] = df.eval("tp / (tp + fp)")
    df["f-measure"] = df.eval("2 * (sensitivity * precision) / (sensitivity + precision)")
    return df

# %% [code]
def add_precision_recall(ax, df, ylim=None, xlim=None, despine=True,
                         title=None, legend=True, legend_title=False,
                         y_format='%.3f', x_format='%.3f',
                         ylabel='Precision (PPV)', xlabel='Sensitivity'):
    if legend:
        legend = 'brief'
    callers = list(df["Caller"].unique())
    use_depth_lines = "Depth" in df and df["Depth"].nunique() > 1
    sns.lineplot(x="sensitivity", y="precision",
                 hue="Caller",
                 style="Depth" if use_depth_lines else "Caller",
                 palette=caller_colours,
                 #dashes=caller_linestyles,
                 hue_order=list(reversed(callers)),
                 legend=legend, data=df, ax=ax)
    ax.set(ylabel=ylabel, xlabel=xlabel)
    ax.yaxis.set_major_formatter(FormatStrFormatter(y_format))
    ax.xaxis.set_major_formatter(FormatStrFormatter(x_format))
    if legend and not legend_title:
        handles, labels = ax.get_legend_handles_labels()
        ax.legend(handles=handles[1:], labels=labels[1:])
    if despine:
        sns.despine(ax=ax)
    if title is not None:
        ax.set(title=title)
    if ylim:
        ax.set_ylim(ylim[0], ylim[1])
    if xlim:
        ax.set_xlim(xlim[0], xlim[1])
    return ax

def add_marker(ax, x, y, colour, style='o', size=50):
    sns.regplot(x=np.array([x]), y=np.array([y]), scatter=True, fit_reg=False,
                marker=style, color=colour, scatter_kws={"s": size}, ax=ax)

def find_marker(df, caller, score):
    df = df.replace('None', 0)
    df['score'] = df['score'].apply(pd.to_numeric)
    for tol in [1e-10, 1e-5, 1e-4, 1e-3, 1e-2, 1e-1, .5]:
        lines = df[(df.caller == caller) & np.isclose(df.score, score, atol=tol)]
        if lines.shape[0] > 0:
            break
    if lines.shape[0] == 0:
        raise Exception("Could not find a PASS marker for " + caller)
    return float(lines['recall'].iloc[0]), float(lines['precision'].iloc[0])

def plot_precision_recall(df, 
                          ylim=None, xlim=None,
                          marker_scores=None,
                          title=None, legend_out=True,
                          y_format='%.1f', x_format='%.1f',
                          save=None, save_format='pdf'):
    sns.set(style="whitegrid", font_scale=1.2)
    fig, ax = plt.subplots(figsize=(9, 6))
    add_precision_recall(ax, df, ylim=ylim, xlim=xlim, y_format=y_format, x_format=x_format, title=title)
    callers = list(df["Caller"].unique())
    if marker_scores is not None:
        for caller in reversed(callers):
            if caller in list(df['Caller'].unique()) and caller in marker_scores:
                try:
                    marker_x, marker_y = find_marker(df, caller, caller_pass_scores[caller])
                    add_marker(ax, marker_x, marker_y, caller_colours[caller])
                except:
                    print('Could not add PASS marker for ', caller)
    if legend_out:
        handles, labels = ax.get_legend_handles_labels()
        lgd = fig.legend(handles=reversed(handles), labels=reversed(labels),
                         frameon=False, loc='upper center',
                         bbox_to_anchor=(0.5, 1.03),
                         borderaxespad=0, ncol=len(labels))
        ax.legend_.remove()
    plt.tight_layout()
    if save is None:
        plt.show()
    else:
        plt.savefig(save, format=save_format, transparent=True, bbox_inches='tight')

def add_precision_recalls(axes, dfs, titles=None, ylims=None, xlims=None, y_format=None, x_format=None, xlabel='Sensitivity'):
    if titles is None:
        titles = len(dfs) * [None]
    for df, title, ax, ylim, xlim in zip(dfs, titles, axes, ylims, xlims):
        add_precision_recall(ax, df,
                             ylim=ylim, xlim=xlim,
                             y_format=y_format, x_format=x_format,
                             title=title,
                             legend_title=True,
                             xlabel=xlabel)
    for ax in axes[1:]:
        ax.set(ylabel='')

def add_markers(axes, marker_scores, dfs, titles):
    for title, ax in zip(titles, axes):
        df = dfs[title]
        for caller in reversed(callers):
            if caller in list(df['caller'].unique()) and caller in marker_scores:
                try:
                    marker_x, marker_y = find_marker(df, caller, caller_pass_scores[caller])
                    add_marker(ax, marker_x, marker_y, caller_colours[caller], size=25)
                except:
                    print('Could not add PASS marker for ', caller)

def plot_precision_recalls(dfs,
                           titles=None,
                           xlims=None, ylims=None,
                           y_format='%.1f', x_format='%.1f',
                           marker_scores=None,
                           ncols=4,
                           save=None, save_format='pdf'):
    sns.set(style="whitegrid", font_scale=1.2)
    n_subplots = len(dfs)
    nrows, ncols = int(n_subplots/ncols), min(n_subplots, ncols)
    fig, axes = plt.subplots(nrows=nrows, ncols=ncols, figsize=(2*ncols*ncols, 2*ncols*nrows))
    if ylims is None: 
        ylims = len(dfs) * [None]
    elif type(ylims) is not list:
        ylims = len(dfs) * [ylims]
    if xlims is None:
        xlims = len(dfs) * [None]
    elif type(xlims) is not list:
        xlims = len(dfs) * [xlims]
    for i in range(nrows - 1):
        add_precision_recalls(axes.flat[i*ncols:i*ncols+ncols], 
                              dfs[i*ncols:i*ncols+ncols], 
                              titles[i*ncols:i*ncols+ncols],
                              ylims=ylims[i*ncols:i*ncols+ncols],
                              xlims=xlims[i*ncols:i*ncols+ncols],
                              y_format=y_format, x_format=x_format,
                              xlabel='')
    add_precision_recalls(axes.flat[-ncols:],
                          dfs[-ncols:],
                          titles[-ncols:],
                          ylims=ylims, xlims=xlims,
                          y_format=y_format, x_format=x_format)
    if marker_scores is not None:
        add_markers(axes.flat, marker_scores, dfs, subplot_titles)
    handles, labels = axes.flat[-1].get_legend_handles_labels()
    lgd = fig.legend(handles=reversed(handles), labels=reversed(labels),
                     frameon=False, loc='upper center',
                     bbox_to_anchor=(0.5, 1.03),
                     borderaxespad=0, ncol=len(labels))
    for ax in axes.flat:
        ax.legend_.remove()
    plt.tight_layout()
    if save is None:
        plt.show()
    else:
        plt.savefig(save, format=save_format, transparent=True, bbox_extra_artists=[lgd], bbox_inches='tight')

# %% [code]
def get_sample_name(experiment):
    return '+'.join(experiment["samples"])

def get_mapper(experiment):
    return "pbmm2" if experiment['library'] == "PacBioHiFi" else "bwa" 

def get_bam_prefix(experiment):
    return get_sample_name(experiment) + '.' + experiment['library'] + '.' + str(experiment["depth"]) + 'x.' + experiment["reference"] + '.' + get_mapper(experiment)

def get_vcfeval_dir(experiment, caller, genotypes=True, raw=True, combine=False):
    prefix = get_bam_prefix(experiment)
    status = 'raw' if raw else 'pass'
    match = 'CB' if combine else 'GT' if genotypes else 'AL'
    stratification = experiment['stratification']
    return vcfeval_dir / f"{prefix}.{caller}.{status}.{match}.{stratification}.vcfeval"

def read_vcfeval_df_helper(experiments, summary_df_getter, genotypes=True, raw=True, combine=False):
    dfs = []
    for experiment in experiments:
        sample = get_sample_name(experiment)
        for caller in experiment["callers"]:
            caller_vcfeval_dir = get_vcfeval_dir(experiment, caller, genotypes=genotypes, raw=raw, combine=combine)
            if caller_vcfeval_dir.exists():
                try:
                    df = summary_df_getter(experiment, caller_vcfeval_dir)
                    df.insert(0, "Sample", sample)
                    df.insert(1, "Library", experiment["library"])
                    df.insert(2, "Depth", experiment["depth"])
                    df.insert(3, "Caller", caller)
                    df.insert(4, "Stratification", experiment["stratification"])
                    dfs.append(df)
                except FileNotFoundError:
                    continue
    if len(dfs) > 0:
        return pd.concat(dfs).reset_index(drop=True)
    else:
        return None

def read_vcfeval_df_helper2(experiments, summary_df_getter, alleles=True, combine=False):
    dfs = []
    if combine:
        filtered_df = read_vcfeval_df_helper(experiments, summary_df_getter, combine=True, raw=False)
        if filtered_df is not None:
            filtered_df.insert(3, "Filtered", True)
            filtered_df.insert(4, "Match", "GT")
            dfs.append(filtered_df)
        raw_df = read_vcfeval_df_helper(experiments, summary_df_getter,  combine=True, raw=True)
        if raw_df is not None:
            raw_df.insert(3, "Filtered", False)
            raw_df.insert(4, "Match", "GT")
            dfs.append(raw_df)
    else:
        filtered_gt_df = read_vcfeval_df_helper(experiments, summary_df_getter, genotypes=True, raw=False)
        if filtered_gt_df is not None:
            filtered_gt_df.insert(3, "Filtered", True)
            filtered_gt_df.insert(4, "Match", "GT")
            dfs.append(filtered_gt_df)
        raw_gt_df = read_vcfeval_df_helper(experiments, summary_df_getter,  genotypes=True, raw=True)
        if raw_gt_df is not None:
            raw_gt_df.insert(3, "Filtered", False)
            raw_gt_df.insert(4, "Match", "GT")
            dfs.append(raw_gt_df)
        if alleles:
            filtered_alleles_df = read_vcfeval_df_helper(experiments, summary_df_getter,  genotypes=False, raw=False)
            if filtered_alleles_df is not None:
                filtered_alleles_df.insert(3, "Filtered", True)
                filtered_alleles_df.insert(4, "Match", "AL")
                dfs.append(filtered_alleles_df)
            raw_alleles_df = read_vcfeval_df_helper(experiments, summary_df_getter,  genotypes=False, raw=True)
            if raw_alleles_df is not None:
                raw_alleles_df.insert(3, "Filtered", False)
                raw_alleles_df.insert(4, "Match", "AL")
                dfs.append(raw_alleles_df)
    return pd.concat(dfs).reset_index(drop=True)

def read_vcfeval_performance_summaries(experiments):
    return read_vcfeval_df_helper2(experiments, lambda _, d: read_vcfeval_performance_summary(d))

def read_vcfeval_rocs(experiments):
    return read_vcfeval_df_helper2(experiments, lambda _, d: read_vcfeval_roc(d))

def read_vcfeval_snp_indel_summaries(experiments):
    return read_vcfeval_df_helper2(experiments, lambda _, d: read_vcfeval_snv_indel_summary(d))

# %% [code]
summary_df = read_vcfeval_performance_summaries(experiments)

# %% [code]
def get_ploidy(label):
    return 2 * (label.count('+') + 1)

summary_df["ploidy"] = summary_df.apply(lambda row: get_ploidy(row.Sample), axis=1)

# %% [code]
summary_df

# %% [code]
summary_df.to_excel(tables_dir / "supp_table1.xlsx", sheet_name="Supplementary Table 1", engine="xlsxwriter")

# %% [code]
def calculate_f_measure(sensitivity, precision):
    return 2 * sensitivity * precision / (sensitivity + precision)

# %% [code]
agg_summary_df = summary_df.query('Library=="NovaSeq" and Match=="GT"').groupby(["Filtered", "Caller"]).aggregate(sum).drop(columns=["Depth"]).reset_index()
agg_summary_df["Precision"] = agg_summary_df.apply(lambda x: x["True-pos-baseline"] / (x["True-pos-baseline"] + x["False-pos"]), axis=1)
agg_summary_df["Sensitivity"] = agg_summary_df.apply(lambda x: x["True-pos-baseline"] / (x["True-pos-baseline"] + x["False-neg"]), axis=1)
agg_summary_df["F-measure"] = agg_summary_df.apply(lambda x: calculate_f_measure(x["Sensitivity"], x["Precision"]), axis=1)

# %% [code]
agg_summary_df

# %% [code]
agg_summary_df.groupby("Caller").aggregate(lambda x: list(x)[1] / list(x)[0] if type(list(x)[0]) is not bool else None)

# %% [code]
snp_indel_summary_df = read_vcfeval_snp_indel_summaries(experiments)

# %% [code]
snp_indel_summary_df["ploidy"] = snp_indel_summary_df.apply(lambda row: get_ploidy(row.Sample), axis=1)

# %% [code]
snp_indel_summary_df.to_excel(tables_dir / "supp_table2.xlsx", sheet_name="Supplementary Table 2", engine="xlsxwriter")

# %% [code]
def add_accuracy_by_depth(ax, df, metric,
                          ylim=None,
                          despine=True, markers=True,
                          title=None, legend=True, legend_title=False,
                          y_format='%.2f',
                          xlabel='Depth'):
    if legend:
        legend = 'brief'
    callers = list(df["Caller"].unique())
    use_depth_lines = "Depth" in df and df["Depth"].nunique() > 1
    sns.lineplot(x="Depth", y=metric,
                 hue="Caller", style="ploidy",
                 palette=caller_colours,
                 #dashes=caller_linestyles,
                 hue_order=list(reversed(callers)),
                 markers=markers,
                 legend=legend, data=df, ax=ax)
    ax.set(ylabel=metric, xlabel=xlabel)
    ax.yaxis.set_major_formatter(FormatStrFormatter(y_format))
    ax.yaxis.grid(True)
    ax.xaxis.grid(False)
    if legend and not legend_title:
        handles, labels = ax.get_legend_handles_labels()
        ax.legend(handles=handles[1:], labels=labels[1:])
    if despine:
        sns.despine(ax=ax)
    if title is not None:
        ax.set(title=title)
    if ylim:
        ax.set_ylim(ylim[0], ylim[1])
    return ax

def default_ploidy_label_str(ploidy):
    return f"{ploidy}x"

def fancy_ploidy_label_str(ploidy):
    prefixes = [
        None, "ha", "di", "tri", "tetra", "penta", "hexa"
    ]
    return f"{'Synthetic ' if ploidy > 2 else ''}{prefixes[ploidy]}ploid"

def plot_accuracy_by_depth(df, 
                           metric='F-measure',
                           ylim=None,
                           markers=True,
                           title=None, legend_out=True,
                           y_format='%.1f',
                           ploidy_labler=default_ploidy_label_str,
                           save=None, save_format='pdf'):
    sns.set(style="whitegrid", font_scale=1.2)
    fig, ax = plt.subplots(figsize=(9, 6))
    add_accuracy_by_depth(ax, df, metric, ylim=ylim, y_format=y_format, title=title)
    if legend_out:
        handles, labels = ax.get_legend_handles_labels()
        handles, labels = list(reversed(handles)), list(reversed(labels))
        n_samples = df["ploidy"].nunique()
        del(handles[n_samples]); del(labels[n_samples])
        del(handles[-1]); del(labels[-1])
        labels[:n_samples] = [ploidy_labler(int(ploidy)) for ploidy in reversed(labels[:n_samples])]
        handles[:n_samples] = reversed(handles[:n_samples])
        lgd = fig.legend(handles=handles, labels=labels,
                         frameon=False, loc='upper center',
                         bbox_to_anchor=(0.5, 1.03),
                         borderaxespad=0, ncol=len(labels))
        ax.legend_.remove()
    plt.tight_layout()
    if save is None:
        plt.show()
    else:
        plt.savefig(save, format=save_format, transparent=True, bbox_inches='tight')

def plot_accuracies_by_depth(df, metrics,
                             ylims=None,
                             markers=True,
                             legend_out=True,
                             y_format='%.1f',
                             ploidy_labler=default_ploidy_label_str,
                             save=None, save_format='pdf'):
    sns.set(style="whitegrid", font_scale=1.2)
    ncols = len(metrics)
    fig, axes = plt.subplots(nrows=1, ncols=ncols, figsize=(ncols*5, 4))
    if ylims is not None and type(ylims) is tuple:
        ylims = ncols * [ylims]
    for ax, metric, ylim in zip(axes, metrics, ylims):
        add_accuracy_by_depth(ax, df, metric, ylim=ylim, y_format=y_format)
    if legend_out:
        handles, labels = ax.get_legend_handles_labels()
        handles, labels = list(reversed(handles)), list(reversed(labels))
        n_samples = df["ploidy"].nunique()
        del(handles[n_samples]); del(labels[n_samples])
        del(handles[-1]); del(labels[-1])
        labels[:n_samples] = [ploidy_labler(int(ploidy)) for ploidy in reversed(labels[:n_samples])]
        handles[:n_samples] = reversed(handles[:n_samples])
        lgd = fig.legend(handles=handles, labels=labels,
                         frameon=False, loc='upper center',
                         bbox_to_anchor=(0.5, 1.03),
                         borderaxespad=0, ncol=len(labels))
    for ax in axes.flat:
        ax.legend_.remove()
    plt.tight_layout()
    if save is None:
        plt.show()
    else:
        plt.savefig(save, format=save_format, transparent=True, bbox_inches='tight')

# %% [code]
plot_accuracies_by_depth(summary_df.query('Stratification=="genome" and Match=="GT" and Library=="NovaSeq" and Filtered==True'),
                         ylims=(0.4, 1.), 
                         metrics=["Sensitivity", "Precision", "F-measure"],
                         ploidy_labler=fancy_ploidy_label_str,
                         save=figure_dir / "accuracies-by-depth.pdf")

# %% [code]
plot_accuracies_by_depth(summary_df.query('Stratification=="genome" and Match=="AL" and Library=="NovaSeq" and Filtered==True'),
                         ylims=(0.7, 1.), 
                         metrics=["Sensitivity", "Precision", "F-measure"],
                         ploidy_labler=fancy_ploidy_label_str,
                         save=figure_dir / "accuracies-by-depth-alleles.pdf")

# %% [code]
plot_accuracies_by_depth(summary_df.query('Match=="GT" and Library=="NovaSeq" and Filtered==True'),
                         ylim=(0.5, 1.), 
                         metrics=["Sensitivity", "Precision"],
                         save=figure_dir / "sensitivity-and-precision-by-depth.pdf")

# %% [code]
plot_accuracy_by_depth(summary_df.query('Filtered='), ylim=(0.5, 1.), 
                       metric="Sensitivity",
                       save=figure_dir / "sensitivity-by-depth.pdf")

# %% [code]
plot_accuracy_by_depth(summary_df.query('Filtered'), ylim=(0.5, 1.), 
                       metric="Precision",
                       save=figure_dir / "precision-by-depth.pdf")

# %% [code]
plot_accuracy_by_depth(summary_df.query('Library=="NovaSeq" and Filtered==True'), ylim=(0.5, 1.), 
                       metric="F-measure",
                       save=figure_dir / "f-measures-by-depth.pdf")

# %% [code]
with sns.plotting_context('paper', font_scale = 1.3):
    g = sns.relplot(x="Depth", y="F-measure",
                    col="Stratification",
                    hue="Caller", style="ploidy",
                    col_wrap=3,
                    kind="line",
                    palette=caller_colours,
                    markers=True,
                    data=summary_df.query("Filtered and Match=='GT'"))
g.set_titles(row_template = '{row_name}', col_template = '{col_name}')
plt.savefig(figure_dir / "stratified-f-measures-by-depth.pdf", format="pdf", transparent=True, bbox_inches='tight')

# %% [code]
with sns.plotting_context('paper', font_scale = 1.3):
    g = sns.relplot(x="Depth", y="sensitivity",
                    col="kind",
                    hue="Caller", style="ploidy",
                    kind="line",
                    palette=caller_colours,
                    markers=True,
                    data=snp_indel_summary_df.query("Stratification=='genome' and Filtered and Match=='GT'"))
g.set_titles(row_template = '{row_name}', col_template = '{col_name}')
plt.savefig(figure_dir / "snv-indel-sensitivity-by-depth.pdf", format="pdf", transparent=True, bbox_inches='tight')

# %% [code]
rocs = read_vcfeval_rocs(experiments)
filterd_rocs, raw_rocs = rocs.query('Filtered'), rocs.query('not Filtered')

# %% [code]
plot_precision_recall(filterd_rocs.query('Sample == "HG002+HG003+HG004" and Depth==20'), xlim=(0., 1.), ylim=(0., 1.))

# %% [code]
plot_precision_recall(raw_rocs.query('Depth==30'), xlim=(0., 1.), ylim=(0., 1.))

# %% [code]
data = filterd_rocs.query('Match=="GT" and Sample=="HG003+HG004" and Library=="NovaSeq"')
depths = data["Depth"].unique()
plot_precision_recalls([data.query(f"Depth=={depth}") for depth in depths],
                       titles=[str(depth) + 'x' for depth in depths],
                       ncols=3,
                       xlims=(0., 1.), ylims=(0.8, 1.),
                       y_format="%.3f",
                       save=figure_dir / "synthetic-tetraploid-pr-curves.pdf")

# %% [code]
data = filterd_rocs.query('Match=="GT" and Sample=="HG002+HG003+HG004" and Library=="NovaSeq"')
depths = data["Depth"].unique()
plot_precision_recalls([data.query("Depth==" 
                                   + str(depth)) for depth in depths],
                       titles=[str(depth) + 'x' for depth in depths],
                       ncols=5,
                       xlims=(0., 1.), ylims=(0.8, 1.),
                       save=figure_dir / "synthetic-hexaploid-pr-curves.pdf")

# %% [code]
data = filterd_rocs.query('Match=="GT" and Sample=="HG003+HG004" and Library=="NovaSeq"')
depths = list(sorted(data["Depth"].unique()))[1:5]
plot_precision_recalls([data.query(f"Depth=={depth}") for depth in depths],
                       titles=[str(depth) + 'x' for depth in depths],
                       ncols=2,
                       xlims=(0., 1.), ylims=(0.8, 1.),
                       y_format="%.2f",
                       save=figure_dir / "synthetic-tetraploid-pr-curves_20-50x.pdf")

# %% [code]
data = filterd_rocs.query('Match=="GT" and Sample=="HG002+HG003+HG004" and Library=="NovaSeq"')
depths = list(sorted(data["Depth"].unique()))[1:5]
plot_precision_recalls([data.query("Depth==" + str(depth)) for depth in depths],
                       titles=[str(depth) + 'x' for depth in depths],
                       ncols=2,
                       xlims=(0., 1.), ylims=(0.8, 1.),
                       save=figure_dir / "synthetic-hexaploid-pr-curves_20-50x.pdf")

# %% [code]
def read_truth_biallelic_gt_counts(sample, reference):
    truth_prefix = truth_dir / (sample + "." + reference)
    truth_vcf, truth_bed = truth_prefix.with_suffix(truth_prefix.suffix + '.vcf.gz'), truth_prefix.with_suffix(truth_prefix.suffix + '.bed')
    if not truth_vcf.exists():
        return None
    variant_stats = read_variant_stats(truth_vcf, truth_bed)
    ploidy = max([cn for cn, _ in variant_stats["copy_numbers"].items() if type(cn) is int])
    result = {}
    for alt_copies, count in variant_stats["copy_numbers"].items():
        if type(alt_copies) is int:
            ref_copies = ploidy - alt_copies
            gt = ref_copies * 'A' + alt_copies * 'a'
            result[gt] = count
    return result

def read_all_truth_biallelic_gt_counts(experiments):
    result = {}
    for experiment in experiments:
        key = '+'.join(experiment["samples"]), experiment["reference"]
        if key not in result:
            result[key] = read_truth_biallelic_gt_counts(key[0], key[1])
    return result

def read_biallelic_gt_errors(vcfeval_dir, ploidy, truth_counts=None):
    fn_stats = read_variant_stats(vcfeval_dir / "fn.vcf.gz")["copy_numbers"]
    fp_stats = read_variant_stats(vcfeval_dir / "fp.vcf.gz")["copy_numbers"]
    data = []
    total_fn, total_fp = 0, 0
    for ref_copies in range(0, ploidy):
        alt_copies = ploidy - ref_copies
        gt = ref_copies * 'A' + alt_copies * 'a'
        fn = fn_stats[alt_copies] if alt_copies in fn_stats else 0
        fp = fp_stats[alt_copies] if alt_copies in fp_stats else 0
        data += [[gt, "FN", fn], [gt, "FP", fp]]
        total_fn += fn
        total_fp += fp
    for d in data:
        if d[1] == "FN":
            d.append(float(d[2]) / total_fn)
        else:
            d.append(float(d[2]) / total_fp)
    columns=["GT", "Error", "Count", "Fraction"]
    if truth_counts is not None:
        for d in data:
            if d[1] == "FN":
                d.append(float(d[2]) / truth_counts[d[0]])
            else:
                d.append(None)
        columns.append("Truth-fraction")
    return pd.DataFrame(data, columns=columns)

def read_biallelic_error_profiles(experiments):
    truth_counts = read_all_truth_biallelic_gt_counts(experiments)
    return read_vcfeval_df_helper2(experiments, lambda experiment, d: read_biallelic_gt_errors(d, 2 * len(experiment["samples"]), truth_counts=truth_counts[('+'.join(experiment["samples"]), experiment["reference"])]), alleles=False)

# %% [code]
biallelic_errors = read_biallelic_error_profiles(experiments)

# %% [code]
biallelic_errors.to_excel(tables_dir / "supp_table3.xlsx", sheet_name="Supplementary Table 3", engine="xlsxwriter")

# %% [code]
filtered_biallelic_errors, raw_biallelic_errors = biallelic_errors.query('Stratification=="genome" and Filtered'), biallelic_errors.query('Stratification=="genome" and not Filtered')

# %% [code]
filtered_biallelic_errors

# %% [code]
num_false_pos = summary_df.query('Stratification=="genome" and Filtered and Match=="GT"')["False-pos"].sum()
num_biallelic_false_pos = filtered_biallelic_errors.query('Match=="GT" and Error=="FP"')["Count"].sum()
biallelic_false_pos_frac = num_biallelic_false_pos / num_false_pos
print("Biallelic FP %", 100 * biallelic_false_pos_frac)

# %% [code]
def plot_genotype_errors(df, split="Error", kind="Count",
                         ylabel=None,
                         legend=True,
                         title=True,
                         xlabel_rotation=None,
                         font_scale=1,
                         save=None, save_format='pdf'):
    sns.set(style="whitegrid", font_scale=font_scale)
    g = sns.catplot(x="GT", y=kind,
                    hue="Caller", col=split,
                    palette=caller_colours,
                    kind='bar',
                    legend=legend,
                    data=df)
    for ax in g.axes.flat:
        ax.set_xlabel('')
        if title:
            if split == "Depth":
                ax.set_title(ax.get_title().split(' ')[-1] + 'x')
        else:
            ax.set_title(None)
    if xlabel_rotation is not None:
        g.set_xticklabels(rotation=xlabel_rotation)
    if ylabel is not None:
        g.axes.flat[0].set_ylabel(ylabel)
    if legend:
        handles, labels = g.axes.flat[-1].get_legend_handles_labels()
        lgd = g.fig.legend(handles=handles, labels=labels,
                         frameon=False, loc='upper center',
                         bbox_to_anchor=(0.5, 1.03),
                         borderaxespad=0, ncol=len(labels))
        g.legend.remove()
    plt.tight_layout()
    if save is None:
        plt.show()
    else:
        plt.savefig(save, format=save_format, transparent=True, bbox_inches='tight')

# %% [code]
plot_genotype_errors(filtered_biallelic_errors.query("Library=='NovaSeq' and Sample=='HG003+HG004' and Error=='FP'"),
                     kind="Count", split="Depth",
                     ylabel="False positives",
                     font_scale=1.5,
                     xlabel_rotation=30,
                     save=figure_dir / "tetraploid_gt_fp.pdf")

# %% [code]
plot_genotype_errors(filtered_biallelic_errors.query("Library=='NovaSeq' and Sample=='HG003+HG004' and Error=='FN'"),
                     kind="Count", split="Depth",
                     ylabel="False negatives",
                     font_scale=1.5,
                     xlabel_rotation=30,
                     save=figure_dir / "tetraploid_gt_fn.pdf")

# %% [code]
plot_genotype_errors(filtered_biallelic_errors.query("Library=='NovaSeq' and Sample=='HG003+HG004' and Error=='FN'"),
                     kind="Truth-fraction", split="Depth",
                     ylabel="False negative rate",
                     font_scale=1.5,
                     xlabel_rotation=30,
                     save=figure_dir / "tetraploid_gt_fnr.pdf")

# %% [code]
plot_genotype_errors(filtered_biallelic_errors.query("Library=='NovaSeq' and Sample=='HG002+HG003+HG004' and Error=='FP'"),
                     kind="Count", split="Depth",
                     ylabel="False positives",
                     font_scale=1.5,
                     xlabel_rotation=30,
                     save=figure_dir / "hexaploid_gt_fp.pdf")

# %% [code]
plot_genotype_errors(filtered_biallelic_errors.query("Library=='NovaSeq' and Sample=='HG002+HG003+HG004' and (Depth==10 or Depth==50 or Depth==100) and Error=='FP'"),
                     kind="Count", split="Depth",
                     ylabel="False positives",
                     font_scale=1.5,
                     xlabel_rotation=30,
                     save=figure_dir / "hexaploid_gt_fp_10x_50x_100x.pdf")

# %% [code]
plot_genotype_errors(filtered_biallelic_errors.query("Library=='NovaSeq' and Sample=='HG002+HG003+HG004' and Error=='FN'"),
                     kind="Truth-fraction", split="Depth",
                     ylabel="False negative rate",
                     font_scale=1.5,
                     xlabel_rotation=30,
                     save=figure_dir / "hexaploid_gt_fnr.pdf")

# %% [code]
plot_genotype_errors(filtered_biallelic_errors.query("Library=='NovaSeq' and Sample=='HG002+HG003+HG004' and Error=='FN'"),
                     kind="Count", split="Depth",
                     ylabel="False negatives",
                     font_scale=1.5,
                     xlabel_rotation=30,
                     save=figure_dir / "hexaploid_gt_fn.pdf")

# %% [code]
plot_genotype_errors(filtered_biallelic_errors.query("Library=='NovaSeq' and Sample=='HG002+HG003+HG004' and 10<=Depth<=60 and Error=='FN'"),
                     kind="Truth-fraction", split="Depth",
                     ylabel="FN %",
                     font_scale=1.5,
                     xlabel_rotation=30,
                     save=figure_dir / "hexaploid_gt_fn_perc_10-60x.pdf")

# %% [code]
plot_genotype_errors(filtered_biallelic_errors.query("Library=='NovaSeq' and Sample=='HG002+HG003+HG004' and (Depth==10 or Depth==50 or Depth==100) and Error=='FN'"),
                     kind="Truth-fraction", split="Depth",
                     ylabel="False negative rate",
                     legend=False,
                     title=False,
                     font_scale=1.5,
                     xlabel_rotation=30,
                     save=figure_dir / "hexaploid_gt_fnr_10x_50x_100x.pdf")

# %% [code]
def copy_number_to_genotype(alt_copy_number, ploidy):
    ref_copy_number = ploidy - alt_copy_number
    return 'A' * ref_copy_number + 'a' * alt_copy_number

# %% [code]
def read_biallelic_gt_combined_mismatches(vcfeval_dir, ploidy, qsub=True):
    vcf = ps.VariantFile(vcfeval_dir / 'output.vcf.gz')
    data = []
    for rec in vcf:
        if rec.alts is not None and len(rec.alts) == 1:
            if 'BASE' in rec.info and rec.info['BASE'] == "FN_CA" and 'CALL' in rec.info and rec.info["CALL"] == "FP_CA":
                baseline_gt, call_gt = rec.samples["BASELINE"]["GT"], rec.samples["CALLS"]["GT"]
                if all(a is not None for a in baseline_gt) and all(a is not None for a in call_gt):
                    baseline_cn, call_cn = sum(baseline_gt), sum(call_gt)
                    error = baseline_cn - call_cn
                    data.append([copy_number_to_genotype(baseline_cn, ploidy), copy_number_to_genotype(call_cn, ploidy), error])
    return pd.DataFrame(data, columns=["Truth", "Call", "Error"])

def read_biallelic_copy_errors(experiments, qsub=True):
    result = read_vcfeval_df_helper2(experiments, lambda experiment, d: read_biallelic_gt_combined_mismatches(d, 2 * len(experiment["samples"]), qsub=qsub), combine=True)
    result = result.query("Error!=0").groupby(list(result.columns[:-1])).count().reset_index()
    result.drop(columns=["Match"], inplace=True)
    result.rename(columns={'Error': 'Total'}, inplace=True)
    return result

# %% [code]
biallelic_copy_error_df = read_biallelic_copy_errors(experiments)

# %% [code]
biallelic_copy_error_df.to_excel(tables_dir / "supp_table4.xlsx", sheet_name="Supplementary Table 4", engine="xlsxwriter")

# %% [code]
filtered_biallelic_copy_error_df, raw_biallelic_copy_error_df = biallelic_copy_error_df.query('Stratification=="genome" and Filtered'), biallelic_copy_error_df.query('Stratification=="genome" and not Filtered')

# %% [code]
filtered_biallelic_copy_error_df

# %% [code]
num_biallelic_copy_errors = filtered_biallelic_copy_error_df["Total"].sum()
num_biallelic_false_pos = filtered_biallelic_errors.query('Error=="FP"')["Count"].sum()
biallelic_copy_error_false_pos_frac = num_biallelic_copy_errors / num_biallelic_false_pos
print("Biallelic copy-error FP %", 100 * biallelic_copy_error_false_pos_frac)

# %% [code]
num_balanced_biallelic_false_pos = filtered_biallelic_errors.query('Error=="FP" and (GT=="AAaa" or GT=="AAAaaa")')["Count"].sum()
num_balanced_biallelic_copy_errors = filtered_biallelic_copy_error_df.query('Call=="AAaa" or Call=="AAAaaa"')["Total"].sum()
balanced_biallelic_copy_error_false_pos_frac = num_balanced_biallelic_copy_errors / num_balanced_biallelic_false_pos
print("Balanced biallelic copy-error FP %", 100 * balanced_biallelic_copy_error_false_pos_frac)

# %% [code]
sns.set(style="whitegrid", font_scale=1.5)
data = filtered_biallelic_copy_error_df.query('Sample =="HG003+HG004"')
g = sns.catplot(x="Call", y="Total",
                col='Truth',
                row='Depth',
                hue='Caller',
                palette=caller_colours,
                kind="bar",
                col_order=list(reversed(sorted(data["Truth"].unique()))),
                order=list(reversed(sorted(data["Truth"].unique()))),
                data=data)
for ax in g.axes.flat:
    ax.set_ylabel("Total errors")
g.set_xticklabels(rotation=30)
plt.savefig(figure_dir / "tetraploid_biallelic_copy_errors.pdf", format="pdf", transparent=True, bbox_inches='tight')

# %% [code]
sns.set(style="whitegrid", font_scale=1.5)
data = filtered_biallelic_copy_error_df.query('Sample =="HG002+HG003+HG004"')
g = sns.catplot(x="Call", y="Total",
                col='Truth',
                row='Depth',
                hue='Caller',
                palette=caller_colours,
                kind="bar",
                col_order=list(reversed(sorted(data["Truth"].unique()))),
                order=list(reversed(sorted(data["Truth"].unique()))),
                data=data)
for ax in g.axes.flat:
    ax.set_ylabel("Total errors")
g.set_xticklabels(rotation=30)
plt.savefig(figure_dir / "hexaploid_biallelic_copy_errors.pdf", format="pdf", transparent=True, bbox_inches='tight')

# %% [code]
num_balanced_biallelic_copy_errors = filtered_biallelic_copy_error_df.query('Call=="AAaa" or Call=="AAAaaa"')["Total"].sum()
num_balanced_biallelic_copy_errors_plus_1 = filtered_biallelic_copy_error_df.query('(Call=="AAaa" and Truth=="Aaaa") or (Call=="AAAaaa" and Truth=="AAaaaa")')["Total"].sum()
num_balanced_biallelic_copy_errors_minus_1 = filtered_biallelic_copy_error_df.query('(Call=="AAaa" and Truth=="AAAa") or (Call=="AAAaaa" and Truth=="AAAAaa")')["Total"].sum()
num_balanced_biallelic_copy_errors_plus_1 / num_balanced_biallelic_copy_errors, num_balanced_biallelic_copy_errors_minus_1 / num_balanced_biallelic_copy_errors

# %% [code]
num_balanced_biallelic_copy_errors_minus_1 = filtered_biallelic_copy_error_df.query('(Truth=="AAaa" and Call=="Aaaa") or (Truth=="AAAaaa" and Call=="AAaaaa")')["Total"].sum()
num_balanced_biallelic_copy_errors_plus_1 = filtered_biallelic_copy_error_df.query('(Truth=="AAaa" and Call=="AAAa") or (Truth=="AAAaaa" and Call=="AAAAaa")')["Total"].sum()
num_balanced_biallelic_copy_errors_plus_1 / (num_balanced_biallelic_copy_errors_plus_1 + num_balanced_biallelic_copy_errors_minus_1)

# %% [code]
filtered_biallelic_copy_error_df.query('Truth=="AAaa" or Truth=="AAAaaa"').groupby(["Depth", "Truth", "Call"]).aggregate(sum)

# %% [code]
def count_vcf_records(vcf_filename):
    vcf = ps.VariantFile(vcf_filename)
    return sum(1 for rec in vcf)

# %% [code]
labels = []
for library in ["HiSeq", "NextSeq"]:
    for caller in ["Octopus", "GATK", "FreeBayes"]:
        labels.append(caller + "." + library)
isec_counts = []
expressions = []
banana_gt_isec_dir = vcfeval_dir / "banana.musa_acuminata.bwa.pass.GT.isec"
for file in banana_gt_isec_dir.iterdir():
    if file.suffix == ".gz" and file.name[0].isalpha():
        row = [False for _ in range(len(labels))]
        for label in file.name.split('.')[0]:
            row[ord(label) - ord('A')] = True
        count = count_vcf_records(file)
        hotlabels = '&'.join([labels[i] for i, x in enumerate(row) if x])
        expressions.append("'" + hotlabels + "'" + '=' + str(count))
        row.append(count)
        isec_counts.append(row)
banana_isec_df = pd.DataFrame(isec_counts, columns=[label.replace('.', '_') for label in labels] + ["Count"])
print(','.join(expressions))

# %% [code]
banana_isec_df

# %% [code]
banana_isec_df['Count'].sum()

# %% [code]
def get_size(row):
    return sum(int(row[label.replace('.', '_')]) for label in labels)

banana_isec_df["Size"] = banana_isec_df.apply(lambda row: get_size(row), axis=1)

# %% [code]
banana_isec_df.query("Size==1")["Count"].sum()

# %% [code]
banana_isec_df.groupby(list(banana_isec_df.columns[:-1])).sum()["Count"]

# %% [code]
def sum_counts(isec_df, caller, match):
    callsets = list(isec_df.columns[:-2])
    if match:
        return isec_df.query(f"{caller}_HiSeq and {caller}_NextSeq").groupby(callsets).sum()["Count"].sum()
    else:
        res = 0
        res += isec_df.query(f"not {caller}_HiSeq and {caller}_NextSeq").groupby(callsets).sum()["Count"].sum()
        res += isec_df.query(f"{caller}_HiSeq and not {caller}_NextSeq").groupby(callsets).sum()["Count"].sum()
        return res

# %% [code]
banana_isec_totals = pd.DataFrame([
    ["Octopus", True, sum_counts(banana_isec_df, "Octopus", True)],
    ["Octopus", False, sum_counts(banana_isec_df, "Octopus", False)],
    ["GATK4", True, sum_counts(banana_isec_df, "GATK", True)],
    ["GATK4", False, sum_counts(banana_isec_df, "GATK", False)],
    ["FreeBayes", True, sum_counts(banana_isec_df, "FreeBayes", True)],
    ["FreeBayes", False, sum_counts(banana_isec_df, "FreeBayes", False)]
], columns=["Caller", "Concordant", "Genotypes"])

# %% [code]
banana_isec_totals

# %% [code]
banana_isec_totals_wide = banana_isec_totals.pivot(index='Caller', columns='Concordant', values='Genotypes')

# %% [code]
banana_isec_totals_wide

# %% [code]
with open(tables_dir / "banana_concorance_totals.tex", 'w') as table:
    table.write(banana_isec_totals_wide.to_latex(bold_rows=True))

# %% [code]
g = sns.catplot(x="Caller", y="Genotypes", 
                col="Concordant",
                kind='bar',
                col_order=[True, False],
                palette=caller_colours,
                data=banana_isec_totals)
g.axes.flat[0].set_title("Concordant")
g.axes.flat[1].set_title("Discordant")
g.axes.flat[0].set_xlabel("")
g.axes.flat[1].set_xlabel("")
plt.tight_layout()
plt.savefig(figure_dir / "banana_concorance_totals.pdf", format="pdf", transparent=True, bbox_inches='tight')

# %% [markdown]
queries1 <- list(list(query = intersects, params = list("GATK.HiSeq"), color = "#d9544d", active = T), list(query = intersects, params = list("GATK.NextSeq"), color = "#d9544d", active = T), list(query = intersects, params = list("FreeBayes.HiSeq"), color = "#7bb274", active = T), list(query = intersects, params = list("FreeBayes.NextSeq"), color = "#7bb274", active = T), list(query = intersects, params = list("Octopus.HiSeq"), color = "#3778bf", active = T), list(query = intersects, params = list("Octopus.NextSeq"), color = "#3778bf", active = T), list(query = intersects, params = list("Octopus.HiSeq", "Octopus.NextSeq", "GATK.HiSeq", "FreeBayes.HiSeq", "FreeBayes.NextSeq"), color = "#d9544d", active = T), list(query = intersects, params = list("Octopus.HiSeq", "Octopus.NextSeq", "GATK.NextSeq", "FreeBayes.HiSeq", "FreeBayes.NextSeq"), color = "#d9544d", active = T), list(query = intersects, params = list("Octopus.HiSeq", "GATK.HiSeq", "GATK.NextSeq", "FreeBayes.HiSeq", "FreeBayes.NextSeq"), color = "#3778bf", active = T), list(query = intersects, params = list("Octopus.NextSeq", "GATK.HiSeq", "GATK.NextSeq", "FreeBayes.HiSeq", "FreeBayes.NextSeq"), color = "#3778bf", active = T), list(query = intersects, params = list("Octopus.HiSeq", "Octopus.NextSeq", "GATK.HiSeq", "GATK.NextSeq", "FreeBayes.HiSeq"), color = "#7bb274", active = T), list(query = intersects, params = list("Octopus.HiSeq", "Octopus.NextSeq", "GATK.HiSeq", "GATK.NextSeq", "FreeBayes.NextSeq"), color = "#7bb274", active = T), list(query = intersects, params = list("GATK.HiSeq", "GATK.NextSeq", "FreeBayes.HiSeq"), color = "#7bb274", active = T), list(query = intersects, params = list("GATK.HiSeq", "GATK.NextSeq", "FreeBayes.NextSeq"), color = "#7bb274", active = T), list(query = intersects, params = list("Octopus.HiSeq", "Octopus.NextSeq", "FreeBayes.HiSeq"), color = "#7bb274", active = T), list(query = intersects, params = list("Octopus.HiSeq", "Octopus.NextSeq", "FreeBayes.NextSeq"), color = "#7bb274", active = T), list(query = intersects, params = list("GATK.HiSeq", "FreeBayes.HiSeq", "FreeBayes.NextSeq"), color = "#d9544d", active = T), list(query = intersects, params = list("GATK.NextSeq", "FreeBayes.HiSeq", "FreeBayes.NextSeq"), color = "#d9544d", active = T), list(query = intersects, params = list("Octopus.HiSeq", "Octopus.NextSeq", "GATK.HiSeq"), color = "#d9544d", active = T), list(query = intersects, params = list("Octopus.HiSeq", "Octopus.NextSeq", "GATK.NextSeq"), color = "#d9544d", active = T), list(query = intersects, params = list("Octopus.HiSeq", "FreeBayes.HiSeq", "FreeBayes.NextSeq"), color = "#3778bf", active = T), list(query = intersects, params = list("Octopus.NextSeq", "FreeBayes.HiSeq", "FreeBayes.NextSeq"), color = "#3778bf", active = T), list(query = intersects, params = list("Octopus.HiSeq", "GATK.HiSeq", "GATK.NextSeq"), color = "#3778bf", active = T), list(query = intersects, params = list("Octopus.NextSeq", "GATK.HiSeq", "GATK.NextSeq"), color = "#3778bf", active = T), list(query = intersects, params = list("GATK.HiSeq", "FreeBayes.HiSeq"), color = "#fec615", active = T), list(query = intersects, params = list("GATK.NextSeq", "FreeBayes.NextSeq"), color = "#fec615", active = T), list(query = intersects, params = list("Octopus.HiSeq", "GATK.HiSeq"), color = "#9c6da5", active = T), list(query = intersects, params = list("Octopus.NextSeq", "GATK.NextSeq"), color = "#9c6da5", active = T), list(query = intersects, params = list("Octopus.HiSeq", "FreeBayes.HiSeq"), color = "#04d8b2", active = T), list(query = intersects, params = list("Octopus.NextSeq", "FreeBayes.NextSeq"), color = "#04d8b2", active = T), list(query = intersects, params = list("Octopus.HiSeq", "GATK.HiSeq", "FreeBayes.HiSeq"), color = "#a6814c", active = T), list(query = intersects, params = list("Octopus.NextSeq", "GATK.NextSeq", "FreeBayes.NextSeq"), color = "#a6814c", active = T))
queries2 <- list(list(query = intersects, params = list("Octopus.HiSeq", "Octopus.NextSeq", "GATK.HiSeq", "FreeBayes.HiSeq"), color = "#fec615", active = T), list(query = intersects, params = list("Octopus.HiSeq", "Octopus.NextSeq", "GATK.NextSeq", "FreeBayes.NextSeq"), color = "#fec615", active = T), list(query = intersects, params = list("Octopus.HiSeq", "GATK.HiSeq", "FreeBayes.HiSeq", "FreeBayes.NextSeq"), color = "#9c6da5", active = T), list(query = intersects, params = list("Octopus.NextSeq", "GATK.NextSeq", "FreeBayes.HiSeq", "FreeBayes.NextSeq"), color = "#9c6da5", active = T), list(query = intersects, params = list("Octopus.HiSeq", "GATK.HiSeq", "GATK.NextSeq", "FreeBayes.HiSeq"), color = "#04d8b2", active = T), list(query = intersects, params = list("Octopus.NextSeq", "GATK.HiSeq", "GATK.NextSeq", "FreeBayes.NextSeq"), color = "#04d8b2", active = T), list(query = intersects, params = list("Octopus.HiSeq", "GATK.NextSeq"), color = "#9c6da5", active = T), list(query = intersects, params = list("Octopus.NextSeq", "GATK.HiSeq"), color = "#9c6da5", active = T), list(query = intersects, params = list("GATK.NextSeq", "FreeBayes.HiSeq"), color = "#fec615", active = T), list(query = intersects, params = list("Octopus.NextSeq", "GATK.HiSeq", "FreeBayes.HiSeq", "FreeBayes.NextSeq"), color = "#9c6da5", active = T))
queries <- c(queries1, queries2)
upset(fromExpression(input), order.by = "freq", number.angles = 15, mainbar.y.label = "Number of Unique Genotypes", sets.x.label = "Number of Calls", sets.bar.color = c("#3778bf", "#3778bf", "#d9544d", "#d9544d", "#7bb274", "#7bb274"), empty.intersections = "on", set_size.show = FALSE, set_size.scale_max=1.2e7, nsets=6, sets=c("Octopus.HiSeq", "Octopus.NextSeq", "GATK.HiSeq", "GATK.NextSeq", "FreeBayes.HiSeq", "FreeBayes.NextSeq"), nintersects=50, keep.order = TRUE, mb.ratio = c(0.6, 0.4), queries = queries)

# %% [code]
labels = []
for library in ["HiSeq", "NextSeq"]:
    for caller in ["Octopus", "GATK", "FreeBayes"]:
        labels.append(caller + "." + library)
banana_allele_isec_dir = vcfeval_dir / "banana.musa_acuminata.bwa.pass.AL.isec"
isec_allele_counts = []
allele_expressions = []
for file in banana_allele_isec_dir.iterdir():
    if file.suffix == ".gz" and file.name[0].isalpha():
        row = [False for _ in range(len(labels))]
        for label in file.name.split('.')[0]:
            row[ord(label) - ord('A')] = True
        count = count_vcf_records(file)
        hotlabels = '&'.join([labels[i] for i, x in enumerate(row) if x])
        allele_expressions.append("'" + hotlabels + "'" + '=' + str(count))
        row.append(count)
        isec_allele_counts.append(row)
banana_allele_isec_df = pd.DataFrame(isec_allele_counts, columns=[label.replace('.', '_') for label in labels] + ["Count"])
print(','.join(allele_expressions))

# %% [code]
banana_allele_isec_df["Size"] = banana_allele_isec_df.apply(lambda row: get_size(row), axis=1)

# %% [code]
banana_allele_isec_totals = pd.DataFrame([
    ["Octopus", True, sum_counts(banana_allele_isec_df, "Octopus", True)],
    ["Octopus", False, sum_counts(banana_allele_isec_df, "Octopus", False)],
    ["GATK4", True, sum_counts(banana_allele_isec_df, "GATK", True)],
    ["GATK4", False, sum_counts(banana_allele_isec_df, "GATK", False)],
    ["FreeBayes", True, sum_counts(banana_allele_isec_df, "FreeBayes", True)],
    ["FreeBayes", False, sum_counts(banana_allele_isec_df, "FreeBayes", False)]
], columns=["Caller", "Concordant", "Alleles"])

# %% [code]
banana_allele_isec_totals

# %% [code]
banana_allele_isec_df['Count'].sum()

# %% [code]
banana_allele_isec_df.query("Size==6")["Count"].sum()

# %% [code]
def get_max_phase_set_id(record, samples):
    return max(int(record.samples[sample]['PS']) for sample in samples)

def get_phase_quality(phase_set, sample):
    return min(record.samples[sample]['PQ'] for record in phase_set)

def get_multivariant_phasesets(vcf_path, samples=None, min_phase_quality=None):
    vcf = ps.VariantFile(vcf_path)
    tails = set()
    for record in vcf:
        phase_set_id = get_max_phase_set_id(record, vcf.header.samples)
        if phase_set_id != record.pos:
            tails.add((record.chrom, phase_set_id))
    vcf.close()
    vcf.open(vcf_path)
    result = []
    prev_phase_set_id = 0
    phase_set = []
    for record in vcf:
        phase_set_id = get_max_phase_set_id(record, vcf.header.samples)
        if phase_set_id == prev_phase_set_id:
            phase_set.append(record)
        elif (record.chrom, phase_set_id) in tails:
            if len(phase_set) > 0 and (min_phase_quality is None or get_phase_quality(phase_set, vcf.header.samples[0]) >= min_phase_quality):
                result.append(phase_set)
            phase_set = [record]
            prev_phase_set_id = phase_set_id
    if len(phase_set) > 0 and (min_phase_quality is None or get_phase_quality(phase_set, vcf.header.samples[0]) >= min_phase_quality):
        result.append(phase_set)
    return result

def phase_set_len(phase_set):
    return phase_set[-1].pos - phase_set[0].pos

# %% [code]
octopus_phase_sets = get_multivariant_phasesets(calls_dir / "HG003+HG004.NovaSeq.30x.hs38DH.bwa.Octopus.vcf.gz")

# %% [code]
octopus_longhaps_phase_sets = get_multivariant_phasesets(calls_dir / "HG003+HG004.NovaSeq.30x.hs38DH.bwa.Octopus_longhaps.vcf.gz")

# %% [code]
octopus_phase_set_lengths = [phase_set_len(phase_set) for phase_set in octopus_phase_sets]

# %% [code]
octopus_longhaps_phase_set_lengths = [phase_set_len(phase_set) for phase_set in octopus_longhaps_phase_sets]

# %% [code]
np.mean(octopus_phase_set_lengths), np.mean(octopus_longhaps_phase_set_lengths)

# %% [code]
