# Supplementary material for: Benchmarking small-variant genotyping in polyploids
Source: Genome Res. 2022 Feb;32(2):403–8. doi: 10.1101/gr.275579.121 (PMC8805713; doi:10.1101/gr.275579.121)
Supplement: Supplemental Material [file supp_gr.275579.121_Supplemental_Code.zip › polyploid-1.0.0/workflow/rules/data.smk]

from pathlib import Path
import shutil
import wget

SAMPLES = ["HG002", "HG003", "HG004"]
REFERENCES = ["hs38DH", "hs37d5"]

rule download_hs38DH:
    output:
        "data/references/hs38DH.fa",
        "data/references/hs38DH.fa.alt"
    conda:
        "../envs/bwakit.yaml"
    shell:
        """
        run-gen-ref hs38DH
        mv hs38DH.fa* $(dirname {output[0]})
        """

rule download_GRCh38:
    output:
        "data/references/GRCh38.fa"
    params:
        url = "ftp://ftp-trace.ncbi.nlm.nih.gov//genomes/all/GCA/000/001/405/GCA_000001405.15_GRCh38/seqs_for_alignment_pipelines.ucsc_ids/GCA_000001405.15_GRCh38_no_alt_plus_hs38d1_analysis_set.fna.gz"
    shell:
        "curl {params.url} | gzip -d > {output}"

rule download_musa_acuminata_fasta:
    output:
        "data/references/musa_acuminata.fa"
    params:
        url = "https://banana-genome-hub.southgreen.fr/filebrowser/download/42948"
    shell:
        "curl -o {output} {params.url}"

localrules: download_musa_acuminata_fasta

rule generate_hs38DH_autosomes_bed:
    input:
        "data/references/hs38DH.fa.fai"
    output:
        "data/references/hs38DH.autosomes.bed"
    shell:
        "head -22 {input} | awk -v OFS='\t' '{{print $1,0,$2}}' > {output}"
        
rule generate_hs38DH_chromosomes_bed:
    input:
        "data/references/hs38DH.fa.fai"
    output:
        "data/references/hs38DH.chromosomes.bed"
    shell:
        "head -25 {input} | awk -v OFS='\t' '{{print $1,0,$2}}' > {output}"

rule generate_GRCh38_autosomes_bed:
    input:
        "data/references/GRCh38.fa.fai"
    output:
        "data/references/GRCh38.autosomes.bed"
    shell:
        "head -22 {input} | awk -v OFS='\t' '{{print $1,0,$2}}' > {output}"
        
rule generate_GRCh38_chromosomes_bed:
    input:
        "data/references/GRCh38.fa.fai"
    output:
        "data/references/GRCh38.chromosomes.bed"
    shell:
        "head -25 {input} | awk -v OFS='\t' '{{print $1,0,$2}}' > {output}"

localrules: download_hs38DH, download_GRCh38, generate_hs38DH_autosomes_bed, generate_hs38DH_chromosomes_bed, generate_GRCh38_autosomes_bed, generate_GRCh38_chromosomes_bed

rule generate_musa_acuminata_chromosomes_bed:
    input:
        "data/references/musa_acuminata.fa.fai"
    output:
        "data/references/musa_acuminata.chromosomes.bed"
    shell:
        "head -11 {input} | awk -v OFS='\t' '{{print $1,0,$2}}' > {output}"

rule generate_musa_acuminata_autosome_bed:
    input:
        "data/references/musa_acuminata.fa.fai"
    output:
        "data/references/musa_acuminata.autosomes.bed"
    shell:
        "head -11 {input} | awk -v OFS='\t' '{{print $1,0,$2}}' > {output}"

localrules: generate_musa_acuminata_chromosomes_bed, generate_musa_acuminata_autosome_bed

import re

def _get_ajtrio_giab_prefix(sample, reference):
    base_url = "ftp://ftp-trace.ncbi.nlm.nih.gov//giab/ftp/release/AshkenazimTrio"
    subdirs = {
        "HG002": "HG002_NA24385_son",
        "HG003": "HG003_NA24149_father",
        "HG004": "HG004_NA24143_mother",
    }
    giab_version = "NISTv4.2.1"
    if reference == "hs38DH":
        reference = "GRCh38"
    return f"{base_url}/{subdirs[sample]}/{giab_version}/{reference}/{sample}_{reference}_1_22_v4.2.1_benchmark"

def _get_ajtrio_giab_vcf_url(wildcards):
    return _get_ajtrio_giab_prefix(wildcards.sample, wildcards.reference) + ".vcf.gz"

def _get_ajtrio_giab_bed_url(wildcards):
    return _get_ajtrio_giab_prefix(wildcards.sample, wildcards.reference) + "_noinconsistent.bed"

rule download_giab:
    output:
        vcf="data/truth/{sample}.{reference}.vcf.gz",
        vcf_index="data/truth/{sample}.{reference}.vcf.gz.tbi",
        bed="data/truth/{sample}.{reference}.bed"
    wildcard_constraints:
        sample='|'.join([re.escape(s) for s in SAMPLES]),
        reference='|'.join([re.escape(s) for s in REFERENCES])
    params:
        vcf_url=_get_ajtrio_giab_vcf_url,
        bed_url=_get_ajtrio_giab_bed_url
    shell:
        """
        curl -o {output.vcf} {params.vcf_url}
        curl -o {output.vcf_index} {params.vcf_url}.tbi
        curl -o {output.bed} {params.bed_url}
        """

localrules: download_giab

def try_get_link(config, sample, strand=None):
    try:
        if strand is None:
            return config["links"][sample]
        else:
            return config["links"][sample][strand]
    except:
        return None

rule download_novaseq_precision_fda_reads:
    output:
        "data/reads/raw/{sample}.NovaSeq.35x.{strand}.fastq.gz"
    wildcard_constraints:
        sample='|'.join([re.escape(s) for s in SAMPLES])
    params:
        url=lambda wildcards: try_get_link(config, wildcards.sample, wildcards.strand)
    shell:
        "curl -O {output} {params.url}"

localrules: download_novaseq_precision_fda_reads

rule download_pacbio_precision_fda_reads:
    output:
        "data/reads/raw/{sample}.PacBioHiFi.35x.fastq.gz"
    wildcard_constraints:
        sample='|'.join([re.escape(s) for s in SAMPLES])
    params:
        url=lambda wildcards: try_get_link(config, wildcards.sample)
    shell:
        "curl -O {output} {params.url}"

localrules: download_pacbio_precision_fda_reads

def download_ftp(link, save_path):
    wget.download(link, out=str(save_path))

def cat_files(source_filenames, destination_filename):
    with destination_filename.open('wb') as destination:
        for source_filename in source_filenames:
            shutil.copyfileobj(source_filename.open('rb'), destination)

def download_ena(bucket_url, run_accessions, strand, output):
    tmp_fastqs = []
    for run_accession, d in run_accessions:
        link_prefix = bucket_url + "/" + d + "/" + run_accession + '/' + run_accession + "_"
        temp_fastq = output.parent / (run_accession + ".R" + strand + ".fastq.gz")
        download_ftp(link_prefix + strand + ".fastq.gz", temp_fastq)
        tmp_fastqs.append(temp_fastq)
    cat_files(tmp_fastqs, output)
    for fq in tmp_fastqs:
        fq.unlink()

rule download_banana_hiseq_reads:
    output:
        "data/reads/raw/banana.HiSeq.55x.{strand}.fastq.gz"
    params:
        bucket_url = "ftp://ftp.sra.ebi.ac.uk/vol1/fastq/ERR341",
        run_accessions = [("ERR3412983", "003"), ("ERR3412984", "004")],
        strand = lambda wildcards: wildcards.strand[-1:]
    run:
        download_ena(params.bucket_url, params.run_accessions, params.strand, Path(output[0]))

rule download_banana_nextseq_reads:
    output:
        "data/reads/raw/banana.NextSeq.65x.{strand}.fastq.gz"
    params:
        bucket_url = "ftp://ftp.sra.ebi.ac.uk/vol1/fastq/ERR341",
        run_accessions = [("ERR3413471", "001"), ("ERR3413472", "002"), ("ERR3413473", "003"), ("ERR3413474", "004")],
        strand = lambda wildcards: wildcards.strand[-1:]
    run:
        download_ena(params.bucket_url, params.run_accessions, params.strand, Path(output[0]))

localrules: download_banana_hiseq_reads, download_banana_nextseq_reads

if config["samples"][0] != "banana":
    SAMPLE_DEPTH = int(config["sample_depth"])
    MAX_DEPTH = str(SAMPLE_DEPTH * len(config["samples"]))
else:
    SAMPLE_DEPTH = 0
    MAX_DEPTH = 0
MIXED_SAMPLE = '+'.join(config["samples"])

rule mix_paired_reads:
    input:
        expand("data/reads/raw/{sample}.{{library}}." + str(SAMPLE_DEPTH) + "x.{{strand}}.fastq.gz", sample=config["samples"])
    output:
        "data/reads/raw/" + MIXED_SAMPLE + ".{library}." + str(MAX_DEPTH) + "x.{strand}.fastq.gz"
    shell:
        "cat {input} > {output}"

localrules: mix_paired_reads

rule mix_reads:
    input:
        expand("data/reads/raw/{sample}.{{library}}." + str(SAMPLE_DEPTH) + "x.fastq.gz", sample=config["samples"])
    output:
        "data/reads/raw/" + MIXED_SAMPLE + ".{library}." + str(MAX_DEPTH) + "x.fastq.gz"
    shell:
        "cat {input} > {output}"

localrules: mix_reads

rule downsample_paired_fastq:
    input:
        rules.mix_paired_reads.output
    output:
        "data/reads/raw/" + MIXED_SAMPLE + ".{library}.{depth}x.{strand}.fastq.gz"
    params:
        max_depth=MAX_DEPTH
    conda:
        "../envs/seqtk.yaml"
    shell:
        "bc<<<'scale=10; {wildcards.depth}/{params.max_depth}' | \
         xargs -I{{}} seqtk sample {input} {{}} \
         | gzip > {output}"

rule downsample_fastq:
    input:
        rules.mix_reads.output
    output:
        "data/reads/raw/" + MIXED_SAMPLE + ".{library}.{depth}x.fastq.gz"
    params:
        max_depth=MAX_DEPTH
    conda:
        "../envs/seqtk.yaml"
    shell:
        "bc<<<'scale=10; {wildcards.depth}/{params.max_depth}' | \
         xargs -I{{}} seqtk sample {input} {{}} \
         | gzip > {output}"

def read_sample_name(vcf_filename):
    return ps.VariantFile(vcf_filename).header.samples[0]

rule make_truth_vcf:
    input:
        vcfs=expand("data/truth/{sample}.{{reference}}.vcf.gz", sample=config["samples"]),
        vcf_indices=expand("data/truth/{sample}.{{reference}}.vcf.gz.tbi", sample=config["samples"])
    output:
        vcf="data/truth/" + MIXED_SAMPLE + ".{reference}.vcf.gz",
        vcf_index="data/truth/" + MIXED_SAMPLE + ".{reference}.vcf.gz.tbi"
    params:
        gt = ' + "|" + '.join(["SAMPLES[" + str(i) + "].GT" for i in range(len(config["samples"]))])
    conda:
        "../envs/rtg.yaml"
    shell:
        "bcftools merge -0 --force-samples {input.vcfs} | \
        rtg vcffilter -i - -o - \
         --javascript 'function record() {{SAMPLES[0].GT = {params.gt}}}' | \
        rtg vcfannotate -i - \
         --relabel <(cat <(bcftools view -h {input.vcfs[0]} | tail -1 | awk '{{print $NF}}') <(echo TRUTH) | tr '\n' ' ') \
         -o - | \
        rtg vcfsubset -i - --keep-sample TRUTH -o {output.vcf}"

localrules: make_truth_vcf

rule make_truth_bed:
    input:
        expand("data/truth/{sample}.{{reference}}.bed", sample=config["samples"])
    output:
        "data/truth/" + MIXED_SAMPLE + ".{reference}.bed"
    wildcard_constraints:
        reference='|'.join([re.escape(s) for s in REFERENCES])
    params:
        num_samples=str(len(config["samples"]))
    conda:
        "../envs/bedtools.yaml"
    shell:
        "bedtools multiinter -i {input} | awk '{{if ($4=={params.num_samples}) print}}' | cut -f 1,2,3 > {output}"

localrules: make_truth_bed

giab_genome_stratifications = {
    "GRCh38": {
        "alldifficult": "ftp://ftp-trace.ncbi.nlm.nih.gov//giab/ftp/release/genome-stratifications/v2.0/GRCh38/union/GRCh38_alldifficultregions.bed.gz",
        "alllowmapandsegdup": "ftp://ftp-trace.ncbi.nlm.nih.gov//giab/ftp/release/genome-stratifications/v2.0/GRCh38/union/GRCh38_alllowmapandsegdupregions.bed.gz",
        "notinalldifficult": "ftp://ftp-trace.ncbi.nlm.nih.gov//giab/ftp/release/genome-stratifications/v2.0/GRCh38/union/GRCh38_notinalldifficultregions.bed.gz",
        "notinalllowmapandsegdup": "ftp://ftp-trace.ncbi.nlm.nih.gov//giab/ftp/release/genome-stratifications/v2.0/GRCh38/union/GRCh38_notinalllowmapandsegdupregions.bed.gz",
        "AllTandemRepeatsandHomopolymers": "https://ftp-trace.ncbi.nlm.nih.gov/ReferenceSamples/giab/release/genome-stratifications/v2.0/GRCh38/LowComplexity/GRCh38_AllTandemRepeatsandHomopolymers_slop5.bed.gz",
        "notinAllTandemRepeatsandHomopolymers": "https://ftp-trace.ncbi.nlm.nih.gov/ReferenceSamples/giab/release/genome-stratifications/v2.0/GRCh38/LowComplexity/GRCh38_notinAllTandemRepeatsandHomopolymers_slop5.bed.gz"
    }
}
giab_genome_stratifications["hs38DH"] = giab_genome_stratifications["GRCh38"]

rule download_genome_stratification:
    output:
        "data/reference/stratifications/{reference}.{stratification}.bed.gz"
    params:
        url = lambda wildcards: giab_genome_stratifications[wildcards.reference][wildcards.stratification]
    shell:
        "curl -o {output} {params.url}"

localrules: download_genome_stratification

rule make_stratified_truth_bed:
    input:
        full = "data/truth/{sample}.{reference}.bed",
        stratification = "data/reference/stratifications/{reference}.{stratification}.bed.gz"
    output:
        "data/truth/{sample}.{reference}.{stratification}.bed"
    wildcard_constraints:
        reference='|'.join([re.escape(s) for s in REFERENCES])
    conda:
        "../envs/bedtools.yaml"
    shell:
        "bedtools intersect -a {input.full} -b {input.stratification} > {output}"

localrules: make_stratified_truth_bed
