# Supplementary material for: Benchmarking small-variant genotyping in polyploids
Source: Genome Res. 2022 Feb;32(2):403–8. doi: 10.1101/gr.275579.121 (PMC8805713; doi:10.1101/gr.275579.121)
Supplement: Supplemental Material [file supp_gr.275579.121_Supplemental_Code.zip › polyploid-1.0.0/workflow/rules/evaluate.smk]

def _get_evaluation_regions(wildcards):
    if wildcards.stratification == "genome":
        return f"data/truth/{wildcards.sample}.{wildcards.reference}.bed"
    else:
        return f"data/truth/{wildcards.sample}.{wildcards.reference}.{wildcards.stratification}.bed"

rule vcfeval:
    input:
        reference="data/references/{reference}.sdf",
        baseline_vcf="data/truth/{sample}.{reference}.vcf.gz",
        baseline_vcf_index="data/truth/{sample}.{reference}.vcf.gz.tbi",
        evaluation_regions=_get_evaluation_regions,
        calls_vcf="results/calls/{sample}.{library}.{depth}x.{reference}.{mapper}.{caller}.vcf.gz",
        calls_vcf_index="results/calls/{sample}.{library}.{depth}x.{reference}.{mapper}.{caller}.vcf.gz.tbi"
    output:
        directory("results/eval/{sample}.{library}.{depth}x.{reference}.{mapper}.{caller}.{filter}.{match}.{stratification}.vcfeval")
    log:
        "logs/eval/{sample}.{library}.{depth}x.{reference}.{mapper}.{caller}.{filter}.{match}.{stratification}.vcfeval.log"
    params:
        score_field=lambda wildcards: config["score_fields"][wildcards.caller],
        ploidy=config["sample_ploidy"]*len(config["samples"]),
        all_records=lambda wildcards: "--all-records" if wildcards.filter=="raw" else "",
        squash_ploidy=lambda wildcards: "--squash-ploidy" if wildcards.match in ["AL", "CB"] else "",
        decompose=lambda wildcards: "--decompose" if wildcards.match=="AL" else "",
        output_mode=lambda wildcards: "combine" if wildcards.match=="CB" else "split",
        memory="40g"
    threads: 20
    resources:
        mem_gb=40
    conda:
        "../envs/rtg.yaml"
    shell:
        "(workflow/scripts/vcfeval.py \
            -t {input.reference} \
            -b {input.baseline_vcf} \
            --evaluation-regions {input.evaluation_regions} \
            -c {input.calls_vcf} \
            -o {output} \
            -f {params.score_field} \
            --ploidy {params.ploidy} \
            --ref-overlap \
            --output-mode {params.output_mode} \
            --threads {threads} \
            --memory {resources.mem_gb}g \
            {params.all_records} \
            {params.squash_ploidy} \
            {params.decompose} \
            )2> {log}"

rule install_starfish:
    output:
        "workflow/scripts/starfish.py"
    params:
        url="https://github.com/dancooke/starfish/raw/master/starfish.py"
    shell:
        "curl -L -o {output} {params.url}"
localrules: install_starfish

def _get_starfish_calls(wildcards):
    res = []
    for library, depth in config["runs"].items():
        for caller in config["callers"]:
            res.append("results/calls/" + wildcards.sample + "." + library + "." + str(depth) + "x." + wildcards.reference + "." + wildcards.mapper + "." + caller + ".vcf.gz")
    return res

def _get_starfish_labels(wildcards):
    res = []
    for library in config["runs"].keys():
        for caller in config["callers"]:
            res.append(caller + "." + library)
    return res

rule starfish:
    input:
        starfish="workflow/scripts/starfish.py",
        reference="data/references/{reference}.sdf",
        calls=_get_starfish_calls
    output:
        directory("results/eval/{sample}.{reference}.{mapper}.{filter}.{match}.isec")
    params:
        ploidy=config["sample_ploidy"]*len(config["samples"]),
        all_records=lambda wildcards: "--all-records" if wildcards.filter=="raw" else "",
        squash_ploidy=lambda wildcards: "--squash-ploidy" if wildcards.match=="AL" else "",
        decompose=lambda wildcards: "--decompose" if wildcards.match=="AL" else "",
        names=_get_starfish_labels
    log:
        "logs/eval/{sample}.{reference}.{mapper}.{filter}.{match}.isec.log"
    threads: 20
    resources:
        mem_gb=40
    conda:
        "../envs/rtg.yaml"
    shell:
        "(python {input.starfish} \
         -t {input.reference} \
         -V {input.calls} \
         -O {output} \
         --ref-overlap \
         --ploidy {params.ploidy} \
         --names {params.names} \
         --threads {threads} \
         --memory {resources.mem_gb}g \
         {params.all_records} \
         {params.squash_ploidy} \
         {params.decompose} \
         --verbose \
         )2> {log}"
