# Supplementary material for: Benchmarking small-variant genotyping in polyploids
Source: Genome Res. 2022 Feb;32(2):403–8. doi: 10.1101/gr.275579.121 (PMC8805713; doi:10.1101/gr.275579.121)
Supplement: Supplemental Material [file supp_gr.275579.121_Supplemental_Code.zip › polyploid-1.0.0/workflow/rules/freebayes.smk]

rule freebayes_call:
    input:
        reference="data/references/{reference}.fa",
        bam="data/reads/mapped/{sample}.{library}.{depth}x.{reference}.{mapper}.bam",
        bai="data/reads/mapped/{sample}.{library}.{depth}x.{reference}.{mapper}.bam.bai",
        bed="data/references/{reference}.autosomes.bed"
    output:
        vcf="results/calls/{sample}.{library}.{depth}x.{reference}.{mapper}.FreeBayes.vcf.gz",
        vcf_index="results/calls/{sample}.{library}.{depth}x.{reference}.{mapper}.FreeBayes.vcf.gz.tbi"
    params:
        ploidy=config["sample_ploidy"]*len(config["samples"]),
        chunk_size=50000000,
        other=config["caller_options"]["FreeBayes"] if "FreeBayes" in config["caller_options"] else ""
    log:
        "logs/freebayes/{sample}.{library}.{depth}x.{reference}.{mapper}.log"
    benchmark:
        "results/benchmarks/freebayes/{sample}.{library}.{depth}x.{reference}.{mapper}.tsv"
    threads: 20
    conda:
        "../envs/freebayes.yaml"
    shell:
        "(freebayes-parallel \
             <(bedtools makewindows -b {input.bed} -w {params.chunk_size} | awk '{{print $1\":\"$2\"-\"$3}}') {threads} \
             -f {input.reference} \
             -b {input.bam} \
             --ploidy {params.ploidy} \
             -= \
             {params.other} | \
        bcftools filter \
             -i 'QUAL > 1 & GQ > 1 & SAF > 0 & SAR > 0' \
             -s FAIL \
             -Oz -o {output.vcf} && \
        tabix {output.vcf}) \
             2> {log}"
