# Supplementary material for: Benchmarking small-variant genotyping in polyploids
Source: Genome Res. 2022 Feb;32(2):403–8. doi: 10.1101/gr.275579.121 (PMC8805713; doi:10.1101/gr.275579.121)
Supplement: Supplemental Material [file supp_gr.275579.121_Supplemental_Code.zip › polyploid-1.0.0/workflow/rules/gatk.smk]

rule gatk_create_sequence_dictionary:
    input:
        "data/references/{reference}.fa"
    output:
        "data/references/{reference}.dict"
    conda:
        "../envs/gatk4.yaml"
    shell:
        "gatk CreateSequenceDictionary -R {input}"

localrules: gatk_create_sequence_dictionary

rule gatk_mark_duplicates:
    input:
        bam="data/reads/mapped/{sample}.{library}.{depth}x.{reference}.{mapper}.bam",
        bai="data/reads/mapped/{sample}.{library}.{depth}x.{reference}.{mapper}.bam.bai"
    output:
        bam="data/reads/mapped/{sample}.{library}.{depth}x.{reference}.{mapper}.dedup.bam",
        bai="data/reads/mapped/{sample}.{library}.{depth}x.{reference}.{mapper}.dedup.bai",
        metrics=temp("data/reads/mapped/{sample}.{library}.{depth}x.{reference}.{mapper}.dedup.bam.metric.txt")
    log:
        "logs/gatk/{sample}.{library}.{depth}x.{reference}.{mapper}.dedup.log"
    benchmark:
        "benchmarks/gatk/{sample}.{library}.{depth}x.{reference}.{mapper}.dedup.tsv"
    threads: 2
    conda:
        "../envs/gatk4.yaml"
    shell:
        "(gatk \
         --java-options '-Xmx4g -XX:ParallelGCThreads=1' \
         MarkDuplicates \
         -I {input.bam} \
         -M {output.metrics} \
         -O {output.bam} \
         --CREATE_INDEX) \
         2> {log}"

rule gatk_call:
    input:
        bam=rules.gatk_mark_duplicates.output.bam,
        bai=rules.gatk_mark_duplicates.output.bai,
        reference="data/references/{reference}.fa",
        reference_dict="data/references/{reference}.dict",
        bed="data/references/{reference}.autosomes.bed"
    output:
        vcf="results/calls/{sample}.{library}.{depth}x.{reference}.{mapper}.GATK4.raw.vcf.gz",
        vcf_index="results/calls/{sample}.{library}.{depth}x.{reference}.{mapper}.GATK4.raw.vcf.gz.tbi"
    params:
        ploidy=config["sample_ploidy"]*len(config["samples"]),
        other=config["caller_options"]["GATK4"] if "GATK4" in config["caller_options"] else ""
    log:
        "logs/gatk/{sample}.{library}.{depth}x.{reference}.{mapper}.dedup.raw.log"
    benchmark:
        "results/benchmarks/gatk/{sample}.{library}.{depth}x.{reference}.{mapper}.tsv"
    threads: 20
    conda:
        "../envs/gatk4.yaml"
    shell:
        "(workflow/scripts/gatk_parallel.py \
            -R {input.reference} \
            -I {input.bam} \
            -L {input.bed} \
            -O {output.vcf} \
            --sample-ploidy {params.ploidy} \
            --threads {threads} \
            {params.other}) \
            2> {log}"

rule gatk_filter:
    input:
        vcf=rules.gatk_call.output.vcf,
        vcf_index=rules.gatk_call.output.vcf_index
    output:
        vcf="results/calls/{sample}.{library}.{depth}x.{reference}.{mapper}.GATK4.vcf.gz",
        vcf_index="results/calls/{sample}.{library}.{depth}x.{reference}.{mapper}.GATK4.vcf.gz.tbi"
    log:
        "logs/gatk/{sample}.{library}.{depth}x.{reference}.{mapper}.dedup.raw.filter.log"
    benchmark:
        "results/benchmarks/gatk/{sample}.{library}.{depth}x.{reference}.{mapper}.filter.tsv"
    conda:
        "../envs/gatk4.yaml"
    shell:
        "(gatk \
         --java-options '-Xmx4g -XX:ParallelGCThreads=1' \
         VariantFiltration \
         -V {input.vcf} \
         -O {output.vcf} \
         -filter 'QD < 2.0' --filter-name 'QD2' \
         -filter 'QUAL < 50' --filter-name 'Q50' \
         -filter 'GQ < 5' --filter-name 'GQ5' \
         -filter 'FS > 60.0' --filter-name 'FS60' \
         -filter 'SOR > 3.0' --filter-name 'SOR3' \
         -filter 'MQ < 40.0' --filter-name 'MQ40' \
         -filter 'MQRankSum < -12.5' --filter-name 'MQRankSum-12.5' \
         -filter 'ReadPosRankSum < -8.0' --filter-name 'ReadPosRankSum-8') \
         2> {log}"
