# Supplementary material for: Benchmarking small-variant genotyping in polyploids
Source: Genome Res. 2022 Feb;32(2):403–8. doi: 10.1101/gr.275579.121 (PMC8805713; doi:10.1101/gr.275579.121)
Supplement: Supplemental Material [file supp_gr.275579.121_Supplemental_Code.zip › polyploid-1.0.0/workflow/rules/mapping.smk]

rule bwa_index:
    input:
        fa="data/references/{reference}.fa",
        fai="data/references/{reference}.fa.fai"
    output:
        "data/references/{reference}.fa.amb",
        "data/references/{reference}.fa.ann",
        "data/references/{reference}.fa.bwt",
        "data/references/{reference}.fa.pac",
        "data/references/{reference}.fa.sa"
    conda:
        "../envs/bwa.yaml"
    shell:
        "bwa index {input.fa}"

localrules: bwa_index

rule bwa_map:
    input:
        rules.bwa_index.output,
        fa="data/references/{reference}.fa",
        fai="data/references/{reference}.fa.fai",
        fq1="data/reads/raw/{sample}.{library}.{depth}x.R1.fastq.gz",
        fq2="data/reads/raw/{sample}.{library}.{depth}x.R2.fastq.gz"
    output:
        "data/reads/mapped/{sample}.{library}.{depth}x.{reference}.bwa.bam"
    params:
        rg=r"@RG\tID:{sample}\tSM:{sample}\tLB:{library}\tPU:Illumina",
        sort_threads=4,
        sort_memory_per_thread="4G"
    log:
        "logs/bwa/{sample}.{library}.{depth}x.{reference}.log"
    threads: 20
    conda:
        "../envs/bwa.yaml"
    shell:
        "(bwa mem -t {threads} -R '{params.rg}' {input.fa} {input.fq1} {input.fq2} | \
          samtools view -bh | \
          samtools sort -@ {params.sort_threads} -m {params.sort_memory_per_thread} -o {output}) \
         2> {log}"

rule pbmm2_map:
    input:
        "data/references/{reference}.fa",
        "data/reads/raw/{sample}.{library}.{depth}x.fastq.gz"
    output:
        "data/reads/mapped/{sample}.{library}.{depth}x.{reference}.pbmm2.bam"
    params:
        rg=r"@RG\tID:{sample}\tSM:{sample}\tLB:{library}\tPU:PacBio",
        sort_threads=4
    log:
        "logs/pbmm2/{sample}.{library}.{depth}x.{reference}.log"
    threads: 20
    conda:
        "../envs/pbmm2.yaml"
    shell:
        "(pbmm2 align {input} {output} \
        --preset HIFI \
        -j {threads} \
        -J {params.sort_threads} \
        --rg {params.rg} \
        --sort) \
         2> {log}"

rule samtools_index_bam:
    input:
        "data/reads/mapped/{sample}.{library}.{depth}x.{reference}.{mapper}.bam"
    output:
        "data/reads/mapped/{sample}.{library}.{depth}x.{reference}.{mapper}.bam.bai"
    conda:
        "../envs/samtools.yaml"
    shell:
        "samtools index {input}"

localrules: samtools_index_bam
