# Supplementary material for: Benchmarking small-variant genotyping in polyploids
Source: Genome Res. 2022 Feb;32(2):403–8. doi: 10.1101/gr.275579.121 (PMC8805713; doi:10.1101/gr.275579.121)
Supplement: Supplemental Material [file supp_gr.275579.121_Supplemental_Code.zip › polyploid-1.0.0/workflow/rules/utils.smk]

rule samtools_index_fasta:
    input:
        "{fasta}"
    output:
         "{fasta}.fai"
    conda:
        "../envs/samtools.yaml"
    shell:
        "samtools faidx {input}"

localrules: samtools_index_fasta

rule rtg_format:
    input:
        "{prefix}.fa"
    output:
        directory("{prefix}.sdf")
    conda:
        "../envs/rtg.yaml"
    shell:
        "rtg format {input} -o {output}"

localrules: rtg_format
